# Supplementary material for: Oral Contraceptives Induce Time- and Intestinal Segment-Dependent Shifts in the Gut Microbiota
Source: Nutrients. 2025 Aug 9;17(16):2591. doi: 10.3390/nu17162591 (PMC12388937; doi:10.3390/nu17162591)
Supplement: Supplementary file 1 [file nutrients-17-02591-s001.zip]

Archive with 7 entries (7 files):
- SI Figures.pdf
- SI Table1.xlsx
- SI Table2.xlsx
- SI Table3.xlsx
- SI Table4.xlsx
- SI Table5.xlsx
- SI Table6.xlsx
