# Supplementary material for: Oral Contraceptives Induce Time- and Intestinal Segment-Dependent Shifts in the Gut Microbiota
Source: Nutrients. 2025 Aug 9;17(16):2591. doi: 10.3390/nu17162591 (PMC12388937; doi:10.3390/nu17162591)
Supplement: Supplementary file 1 [file nutrients-17-02591-s001.zip › SI Table1.xlsx]

## Sheet: Sheet1
SI Table S1: Identified bacteria taxa assigned to nodes for cecal co-occurrence network construction
Assigned Node Identity	Class	Order	Family	Genus
0	Bacilli	Erysipelotrichales	Erysipelotrichaceae	Faecalibaculum
1	Verrucomicrobiae	Verrucomicrobiales	Akkermansiaceae	Akkermansia
2	Clostridia	Clostridiales	Clostridiaceae	Clostridium Sensu Stricto 1
3	Clostridia	Lachnospirales	Lachnospiraceae	Blautia
4	Clostridia	Lachnospirales	Lachnospiraceae	A2
5	Clostridia	Peptostreptococcales	Unknown	Romboutsia
6	Bacteroidia	Bacteroidales	Bacteroidaceae	Bacteroides
7	Actinobacteria	Bifidobacteriales	Bifidobacteriaceae	Bifidobacterium
8	Bacilli	Lactobacillales	Lactobacillaceae	Lactobacillus
9	Bacteroidia	Bacteroidales	Muribaculaceae	Muribaculaceae
10	Clostridia	Lachnospirales	Lachnospiraceae	uncultured
11	Clostridia	Oscillospirales	Oscillospiraceae	Colidextribacter
12	Clostridia	Lachnospirales	Lachnospiraceae	Lachnoclostridium
13	Clostridia	Lachnospirales	Lachnospiraceae	NK4A136
14	Clostridia	Lachnospirales	Lachnospiraceae	Roseburia
15	Clostridia	Oscillospirales	Oscillospiraceae	uncultured
16	Bacilli	Erysipelotrichales	Erysipelatoclostridiaceae	Erysipelatoclostridium
17	Bacteroidia	Bacteroidales	Rikenellaceae	Alistipes
18	Gammaproteobacteria	Burkholderiales	Sutterellaceae	Parasutterella
19	Clostridia	Lachnospirales	Lachnospiraceae	GCA-900066575
20	Clostridia	Oscillospirales	Eubacterium	[Eubacterium] coprostanoligenes
21	Bacilli	Erysipelotrichales	Erysipelotrichaceae	Turicibacter
22	Clostridia	Oscillospirales	Oscillospiraceae	Intestinimonas
23	Bacilli	Lactobacillales	Streptococcaceae	Lactococcus
24	Clostridia	Lachnospirales	Lachnospiraceae	Unknown
25	Clostridia	Oscillospirales	Oscillospiraceae	Oscillibacter
26	Clostridia	Lachnospirales	Lachnospiraceae	Tuzzerella
27	Clostridia	Lachnospirales	Lachnospiraceae	ASF356
28	Clostridia	Christensenellales	Christensenellaceae	R-7 group
29	Clostridia	Lachnospirales	Lachnospiraceae	Lachnospiraceae UCG-006
30	Clostridia	Clostridia	Clostridia vadinBB60	Clostridia vadinBB60
31	Clostridia	Oscillospirales	Oscillospiraceae	Unknown
32	Clostridia	Lachnospirales	Lachnospiraceae	Acetatifactor
33	Bacilli	Erysipelotrichales	Erysipelotrichaceae	Dubosiella
34	Bacilli	Staphylococcales	Staphylococcaceae	Staphylococcus
35	Coriobacteriia	Coriobacteriales	Eggerthellaceae	Enterorhabdus
36	Clostridia	Peptococcales	Peptococcaceae	uncultured
37	Clostridia	Lachnospirales	Lachnospiraceae	Lachnospiraceae UCG-004
38	Clostridia	Peptostreptococcales	Unknown	[Eubacterium]
39	Clostridia	Lachnospirales	Lachnospiraceae	Marvinbryantia
40	Clostridia	Oscillospirales	Ruminococcaceae	uncultured
41	Clostridia	Oscillospirales	UCG-010	UCG-010
42	Clostridia	Lachnospirales	Lachnospiraceae	[Eubacterium]xylanophilum
43	Clostridia	Peptostreptococcales	Anaerovoracaceae	[Eubacterium]brachy
44	Clostridia	Oscillospirales	Ruminococcaceae	IncertaeSedis
45	Clostridia	Lachnospirales	Lachnospiraceae	[Eubacterium]fissicatena
46	Clostridia	Oscillospirales	Ruminococcaceae	Anaerotruncus
47	Clostridia	Lachnospirales	Defluviitaleaceae	DefluviitaleaceaeUCG-011
48	Clostridia	Lachnospirales	Lachnospiraceae	Lachnospiraceae
49	Clostridia	Oscillospirales	Butyricicoccaceae	UCG-009
50	Bacilli	Erysipelotrichales	Erysipelatoclostridiaceae	Erysipelatoclostridiaceae
51	Clostridia	Oscillospirales	Ruminococcaceae	Unknown
52	Clostridia	Oscillospirales	Oscillospiraceae	UCG-005
53	Clostridia	Oscillospirales	Oscillospiraceae	NK4A214 group
54	Clostridia	Oscillospirales	Butyricicoccaceae	Butyricicoccus
55	Clostridia	Peptostreptococcales-Tissierellales	Anaerovoracaceae	Family XIII UCG-001
56	Bacilli	Lactobacillales	Enterococcaceae	Enterococcus
57	Bacilli	Acholeplasmatales	Acholeplasmataceae	Anaeroplasma
58	Bacilli	RF39	RF39	RF39
59	Clostridia	Monoglobales	Monoglobaceae	Monoglobus
60	Clostridia	Christensenellales	Christensenellaceae	uncultured
61	Clostridia	Lachnospirales	Lachnospiraceae	[Eubacterium]
62	Clostridia	Lachnospirales	Lachnospiraceae	Lachnospiraceae
63	Clostridia	Clostridia	Clostridia UCG-014	Clostridia UCG-014
64	Bacilli	Staphylococcales	Staphylococcaceae	Jeotgalicoccus
65	Bacilli	Erysipelotrichales	Erysipelotrichaceae	uncultured
66	Gammaproteobacteria	Enterobacterales	Enterobacteriaceae	Unknown
67	Bacilli	Bacillales	Planococcaceae	Savagea
