# Supplementary material for: Oral Contraceptives Induce Time- and Intestinal Segment-Dependent Shifts in the Gut Microbiota
Source: Nutrients. 2025 Aug 9;17(16):2591. doi: 10.3390/nu17162591 (PMC12388937; doi:10.3390/nu17162591)
Supplement: Supplementary file 1 [file nutrients-17-02591-s001.zip › SI Table2.xlsx]

## Sheet: Sheet1
SI Table S2: Identified bacteria taxa assigned to nodes for colonic co-occurrence network construction
Assigned Node Identity	Class	Order	Family	Genus
0	Verrucomicrobiae	Verrucomicrobiales	Akkermansiaceae	Akkermansia
1	Bacilli	Erysipelotrichales	Erysipelotrichaceae	Faecalibaculum
2	Clostridia	Clostridiales	Clostridiaceae	ClostridiumSensuStricto1
3	Bacilli	Lactobacillales	Lactobacillaceae	Lactobacillus
4	Clostridia	Peptostreptococcales-Tissierellales	Peptostreptococcaceae	Romboutsia
5	Bacteroidia	Bacteroidales	Bacteroidaceae	Bacteroides
6	Bacteroidia	Bacteroidales	Muribaculaceae	Muribaculaceae
7	Clostridia	Lachnospirales	Lachnospiraceae	Blautia
8	Actinobacteria	Bifidobacteriales	Bifidobacteriaceae	Bifidobacterium
9	Clostridia	Lachnospirales	Lachnospiraceae	A2
10	Clostridia	Lachnospirales	Lachnospiraceae	Lachnoclostridium
11	Gammaproteobacteria	Burkholderiales	Sutterellaceae	Parasutterella
12	Bacilli	Erysipelotrichales	Erysipelatoclostridiaceae	Erysipelatoclostridium
13	Bacilli	Erysipelotrichales	Erysipelotrichaceae	Turicibacter
14	Clostridia	Lachnospirales	Lachnospiraceae	LachnospiraceaeNK4A136
15	Bacilli	Lactobacillales	Streptococcaceae	Lactococcus
16	Clostridia	Oscillospirales	[Eubacterium]	[Eubacterium]coprostanoligenes
17	Bacteroidia	Bacteroidales	Rikenellaceae	Alistipes
18	Clostridia	Lachnospirales	Lachnospiraceae	uncultured
19	Clostridia	Oscillospirales	Oscillospiraceae	uncultured
20	Clostridia	Oscillospirales	Oscillospiraceae	Colidextribacter
21	Bacilli	Staphylococcales	Staphylococcaceae	Staphylococcus
22	Clostridia	Lachnospirales	Lachnospiraceae	Roseburia
23	Clostridia	Lachnospirales	Lachnospiraceae	GCA-900066575
24	Clostridia	Lachnospirales	Lachnospiraceae	Unknown
25	Clostridia	Oscillospirales	Oscillospiraceae	Oscillibacter
26	Clostridia	Oscillospirales	Oscillospiraceae	Intestinimonas
27	Clostridia	Lachnospirales	Lachnospiraceae	Tuzzerella
28	Clostridia	Clostridia	ClostridiavadinBB60	ClostridiavadinBB60
29	Clostridia	Oscillospirales	Ruminococcaceae	uncultured
30	Clostridia	Lachnospirales	Lachnospiraceae	ASF356
31	Clostridia	Lachnospirales	Lachnospiraceae	[Eubacterium]fissicatena
32	Clostridia	Lachnospirales	Lachnospiraceae	UCG-006
33	Clostridia	Peptostreptococcales-Tissierellales	Anaerovoracaceae	[Eubacterium]nodatum
34	Bacilli	Erysipelotrichales	Erysipelotrichaceae	Dubosiella
35	Clostridia	Lachnospirales	Lachnospiraceae	Marvinbryantia
36	Clostridia	Oscillospirales	UCG-010	UCG-010
37	Clostridia	Christensenellales	Christensenellaceae	ChristensenellaceaeR-7
38	Clostridia	Lachnospirales	Lachnospiraceae	Lachnospiraceae
39	Clostridia	Oscillospirales	Oscillospiraceae	Unknown
40	Clostridia	Lachnospirales	Lachnospiraceae	Acetatifactor
41	Clostridia	Oscillospirales	Ruminococcaceae	IncertaeSedis
42	Coriobacteriia	Coriobacteriales	Eggerthellaceae	Enterorhabdus
43	Clostridia	Lachnospirales	Defluviitaleaceae	DefluviitaleaceaeUCG-011
44	Clostridia	Lachnospirales	Lachnospiraceae	[Eubacterium]xylanophilum
45	Clostridia	Peptococcales	Peptococcaceae	uncultured
46	Clostridia	Oscillospirales	Ruminococcaceae	Anaerotruncus
47	Clostridia	Oscillospirales	Oscillospiraceae	UCG-005
48	Bacilli	Lactobacillales	Enterococcaceae	Enterococcus
49	Actinobacteria	Corynebacteriales	Corynebacteriaceae	Corynebacterium
50	Clostridia	Lachnospirales	Lachnospiraceae	FCS020
51	Clostridia	Oscillospirales	Butyricicoccaceae	UCG-009
52	Bacilli	Acholeplasmatales	Acholeplasmataceae	Anaeroplasma
53	Clostridia	Peptostreptococcales-Tissierellales	Anaerovoracaceae	[Eubacterium]brachy
54	Bacilli	Erysipelotrichales	Erysipelatoclostridiaceae	Erysipelatoclostridiaceae
55	Clostridia	Monoglobales	Monoglobaceae	Monoglobus
56	Clostridia	Christensenellales	Christensenellaceae	uncultured
57	Bacilli	Bacillales	Planococcaceae	Sporosarcina
58	Clostridia	Oscillospirales	Ruminococcaceae	Unknown
59	Clostridia	Oscillospirales	Oscillospiraceae	NK4A214
60	Clostridia	Clostridia	Clostridia	UCG-014
61	Bacilli	RF39	RF39	RF39
62	Clostridia	Lachnospirales	Lachnospiraceae	[Eubacterium]ventriosum
63	Clostridia	Peptostreptococcales-Tissierellales	Anaerovoracaceae	FamilyXIIIUCG-001
