# Supplementary material for: Oral Contraceptives Induce Time- and Intestinal Segment-Dependent Shifts in the Gut Microbiota
Source: Nutrients. 2025 Aug 9;17(16):2591. doi: 10.3390/nu17162591 (PMC12388937; doi:10.3390/nu17162591)
Supplement: Supplementary file 1 [file nutrients-17-02591-s001.zip › SI Table3.xlsx]

## Sheet: Sheet1
SI Table S3: Spearman correlations performed between indirect calorimetry factors and cecal microbiota
Genus	Factor	Treatment Duration	Rho	p-value
Lactococcus	NREE_24hr	12-Week	0.694664	0.000339333
Lactobacillus	Avg_RQ	12-Week	-0.611726	0.00192356
Lactococcus	Total_Meters	12-Week	0.570158	0.00520901
Lactococcus	Total_Breaks	12-Week	0.566206	0.00558721
Blautia	NREE_24hr	12-Week	0.5583	0.00641299
Acetatifactor	%REE	12-Week	-0.530269	0.00924613
Acetatifactor	%NREE	12-Week	0.530269	0.00924613
Monoglobus	NREE_24hr	12-Week	-0.520191	0.0109436
[Eubacterium]coprostanoligenes	Total_Meters	12-Week	0.513981	0.0121116
[Eubacterium]coprostanoligenes	Total_Breaks	12-Week	0.507583	0.01342
Blautia	TEE_24hr	12-Week	0.501976	0.0157777
Parasutterella	TEE_24hr	12-Week	0.499012	0.0164832
Monoglobus	Total_Breaks	12-Week	-0.47081	0.023363
Staphylococcus	Total_Breaks	12-Week	-0.460451	0.0270366
Lactobacillus	NREE_24hr	12-Week	-0.459787	0.0272868
Anaerotruncus	Total_Breaks	12-Week	0.453684	0.0296758
LachnospiraceaeFCS020	%REE	12-Week	-0.441912	0.0347525
LachnospiraceaeFCS020	%NREE	12-Week	0.441912	0.0347525
Lactococcus	%NREE	12-Week	0.443676	0.0351823
Lactococcus	%REE	12-Week	-0.443676	0.0351823
Enterorhabdus	%REE	12-Week	0.436759	0.0383994
Enterorhabdus	%NREE	12-Week	-0.436759	0.0383994
Faecalibaculum	NREE_24hr	12-Week	-0.435771	0.0388775
Erysipelatoclostridium	NREE_24hr	12-Week	0.425889	0.0439257
Butyricicoccus	Total_Breaks	12-Week	0.42155	0.0451315
LachnospiraceaeUCG-004	REE_24hr	12-Week	-0.411474	0.0510905
UknownRuminococcaceae	TEE_24hr	12-Week	-0.409332	0.0524326
Bacteroides	Total_Breaks	12-Week	0.410079	0.0530718
Roseburia	Total_Breaks	12-Week	0.405733	0.0547488
Parasutterella	NREE_24hr	12-Week	0.407115	0.0549424
Lactobacillus	%REE	12-Week	0.40219	0.0571051
Lactobacillus	%NREE	12-Week	-0.40219	0.0571051
Alistipes	%REE	12-Week	-0.401186	0.0588385
Alistipes	%NREE	12-Week	0.401186	0.0588385
IncertaeSedis	TEE_24hr	12-Week	-0.399308	0.0590785
Bacteroides	Total_Meters	12-Week	0.400198	0.0595084
Monoglobus	Total_Meters	12-Week	-0.397859	0.0600904
Faecalibaculum	Total_Breaks	12-Week	-0.398221	0.060866
Romboutsia	NREE_24hr	12-Week	0.398221	0.060866
Butyricicoccus	Total_Meters	12-Week	0.395545	0.0617339
Muribaculaceae	Total_Meters	12-Week	0.395257	0.0629475
Parasutterella	REE_24hr	12-Week	0.394269	0.0636536
LachnospiraceaeFCS020	REE_24hr	12-Week	-0.38928	0.0663572
Marvinbryantia	Total_Meters	12-Week	0.387618	0.0676264
Lactococcus	TEE_24hr	12-Week	0.387352	0.0687698
Anaerotruncus	NREE_24hr	12-Week	0.38606	0.0688331
LachnospiraceaeUCG-004	TEE_24hr	12-Week	-0.385757	0.0690702
Faecalibaculum	Total_Meters	12-Week	-0.384387	0.0710576
Lactococcus	Avg_RQ	12-Week	0.382411	0.0726151
[Eubacterium]coprostanoligenes	TEE_24hr	12-Week	0.379621	0.0739961
Romboutsia	Avg_RQ	12-Week	0.37747	0.0766242
Blautia	REE_24hr	12-Week	0.375494	0.0782747
Enterorhabdus	REE_24hr	12-Week	0.375494	0.0782747
ClostridiavadinBB60	%NREE	12-Week	0.373756	0.0789484
ClostridiavadinBB60	%REE	12-Week	-0.373756	0.0789484
Monoglobus	TEE_24hr	12-Week	-0.372607	0.0799467
unculturedOscillospiraceae	%NREE	12-Week	0.373518	0.0799523
unculturedOscillospiraceae	%REE	12-Week	-0.373518	0.0799523
Bacteroides	NREE_24hr	12-Week	0.369565	0.08339
Parasutterella	Total_Meters	12-Week	0.368577	0.0842668
IncertaeSedis	REE_24hr	12-Week	-0.367186	0.0847882
Anaerotruncus	Total_Meters	12-Week	0.366379	0.0855269
UknownRuminococcaceae	REE_24hr	12-Week	-0.364481	0.0872843
Butyricicoccus	Avg_RQ	12-Week	0.364066	0.0876717
[Eubacterium]brachy	NREE_24hr	12-Week	-0.361566	0.0900346
LachnospiraceaeUCG-004	%NREE	12-Week	0.36004	0.0915007
LachnospiraceaeUCG-004	%REE	12-Week	-0.36004	0.0915007
Roseburia	%REE	12-Week	-0.357302	0.0941749
Roseburia	%NREE	12-Week	0.357302	0.0941749
UnknownEnterobacteriaceae	NREE_24hr	12-Week	0.355643	0.0958224
Acetatifactor	REE_24hr	12-Week	-0.353842	0.0976359
Staphylococcus	Total_Meters	12-Week	-0.35243	0.0990754
Lactobacillus	Total_Meters	12-Week	-0.35055	0.101016
unknownLachnospiraceae	%REE	12-Week	-0.347826	0.104351
ChristensenellaceaeR-7	%REE	12-Week	-0.347826	0.104351
unknownLachnospiraceae	%NREE	12-Week	0.347826	0.104351
ChristensenellaceaeR-7	%NREE	12-Week	0.347826	0.104351
Staphylococcus	NREE_24hr	12-Week	-0.345884	0.105955
[Eubacterium]coprostanoligenes	REE_24hr	12-Week	0.342298	0.109867
Parasutterella	Total_Breaks	12-Week	0.341897	0.110699
ClostridiavadinBB60	REE_24hr	12-Week	-0.341232	0.111051
Lactobacillus	Total_Breaks	12-Week	-0.34062	0.111735
Alistipes	Total_Breaks	12-Week	0.338933	0.113979
Bacteroides	Avg_RQ	12-Week	0.337945	0.115088
ChristensenellaceaeR-7	Avg_RQ	12-Week	0.337945	0.115088
UnknownEnterobacteriaceae	TEE_24hr	12-Week	0.333416	0.120016
LachnospiraceaeFCS020	Avg_RQ	12-Week	0.331682	0.122073
Faecalibaculum	TEE_24hr	12-Week	-0.331028	0.123079
[Eubacterium]ventriosum	Avg_RQ	12-Week	0.330439	0.123564
Bacteroides	%NREE	12-Week	0.327075	0.127824
Bacteroides	%REE	12-Week	-0.327075	0.127824
[Eubacterium]brachy	TEE_24hr	12-Week	-0.314513	0.143843
UknownRuminococcaceae	NREE_24hr	12-Week	-0.313959	0.144589
ClostridiumSenuStricto1	NREE_24hr	12-Week	0.312253	0.146819
Erysipelatoclostridium	TEE_24hr	12-Week	0.312253	0.146819
[Eubacterium]coprostanoligenes	NREE_24hr	12-Week	0.311907	0.147373
IncertaeSedis	%NREE	12-Week	0.311836	0.147471
IncertaeSedis	%REE	12-Week	-0.311836	0.147471
[Eubacterium]brachy	Total_Breaks	12-Week	-0.311541	0.147874
unculturedErysipelotrichaceae	Avg_RQ	12-Week	0.309657	0.150471
Alistipes	Total_Meters	12-Week	0.309289	0.15085
Roseburia	Total_Meters	12-Week	0.307882	0.152947
Bifidobacterium	%NREE	12-Week	-0.306627	0.154714
Bifidobacterium	%REE	12-Week	0.306627	0.154714
Muribaculaceae	Total_Breaks	12-Week	0.304348	0.157745
unculturedChristensenellaceae	Avg_RQ	12-Week	0.296486	0.169528
unculturedErysipelotrichaceae	Total_Breaks	12-Week	0.295313	0.171302
FamilyXIIIUCG-001	Total_Meters	12-Week	0.294112	0.173133
unculturedPeptococcaceae	Total_Meters	12-Week	0.29249	0.175206
Butyricicoccus	NREE_24hr	12-Week	0.292211	0.176058
ASF356	%REE	12-Week	-0.290967	0.17799
ASF356	%NREE	12-Week	0.290967	0.17799
UnknownEnterobacteriaceae	REE_24hr	12-Week	0.28896	0.181138
Butyricicoccus	%REE	12-Week	-0.288789	0.181408
Butyricicoccus	%NREE	12-Week	0.288789	0.181408
Acetatifactor	Total_Meters	12-Week	0.288609	0.181693
unculturedChristensenellaceae	%REE	12-Week	0.283753	0.189484
unculturedChristensenellaceae	%NREE	12-Week	-0.283753	0.189484
Romboutsia	TEE_24hr	12-Week	0.280632	0.193987
unculturedLachnospiraceae	Total_Meters	12-Week	0.277668	0.198893
Enterorhabdus	TEE_24hr	12-Week	0.277668	0.198893
unculturedErysipelotrichaceae	Total_Meters	12-Week	0.275907	0.202549
Lactobacillus	TEE_24hr	12-Week	-0.271106	0.210838
Monoglobus	%NREE	12-Week	-0.270477	0.21194
Monoglobus	%REE	12-Week	0.270477	0.21194
IncertaeSedis	NREE_24hr	12-Week	-0.269335	0.21395
Dubosiella	%REE	12-Week	0.266777	0.218503
Dubosiella	%NREE	12-Week	-0.266777	0.218503
uncultured	%NREE	12-Week	-0.264154	0.223235
uncultured	%REE	12-Week	0.264154	0.223235
Anaerotruncus	%REE	12-Week	-0.26242	0.226401
Anaerotruncus	%NREE	12-Week	0.26242	0.226401
unculturedLachnospiraceae	Total_Breaks	12-Week	0.261858	0.226502
Acetatifactor	Avg_RQ	12-Week	0.261922	0.227316
Enterococcus	Total_Meters	12-Week	-0.257174	0.236161
UnknownEnterobacteriaceae	Total_Breaks	12-Week	0.254608	0.241032
Staphylococcus	Avg_RQ	12-Week	-0.25423	0.241756
UknownRuminococcaceae	Avg_RQ	12-Week	-0.252095	0.245868
Erysipelatoclostridiaceae	Total_Breaks	12-Week	-0.251645	0.24674
Anaeroplasma	Avg_RQ	12-Week	-0.250406	0.249152
OscillospiralesUCG-010	%REE	12-Week	-0.250247	0.249462
OscillospiralesUCG-010	%NREE	12-Week	0.250247	0.249462
Anaeroplasma	TEE_24hr	12-Week	-0.248587	0.252721
Staphylococcus	TEE_24hr	12-Week	-0.247683	0.254507
Bifidobacterium	REE_24hr	12-Week	0.243324	0.263233
Blautia	Total_Breaks	12-Week	0.242095	0.264498
Parasutterella	Avg_RQ	12-Week	-0.241107	0.266501
LachnospiraceaeNK4A136	NREE_24hr	12-Week	-0.240119	0.268513
LachnospiraceaeUCG-004	Avg_RQ	12-Week	0.239367	0.271317
FamilyXIIIUCG-001	Total_Breaks	12-Week	0.237592	0.274993
unculturedLachnospiraceae	NREE_24hr	12-Week	0.236166	0.276662
unknownLachnospiraceae	REE_24hr	12-Week	-0.232213	0.284968
LachnospiraceaeUCG-006	Avg_RQ	12-Week	0.230237	0.289181
ClostridiumSenuStricto1	Total_Breaks	12-Week	0.229249	0.291301
Marvinbryantia	Total_Breaks	12-Week	0.229265	0.292662
UnknownEnterobacteriaceae	Total_Meters	12-Week	0.228339	0.29467
Dubosiella	Avg_RQ	12-Week	0.227973	0.295466
RF39	TEE_24hr	12-Week	0.227366	0.296788
Erysipelatoclostridiaceae	Total_Meters	12-Week	-0.227194	0.297165
Turicibacter	Avg_RQ	12-Week	0.22583	0.300151
Anaeroplasma	Total_Breaks	12-Week	-0.223729	0.304792
unculturedOscillospiraceae	Total_Meters	12-Week	0.222332	0.306425
unculturedPeptococcaceae	Avg_RQ	12-Week	0.221344	0.308624
unculturedPeptococcaceae	%NREE	12-Week	0.218379	0.315283
Colidextribacter	REE_24hr	12-Week	-0.218379	0.315283
unculturedPeptococcaceae	%REE	12-Week	-0.218379	0.315283
Romboutsia	Total_Meters	12-Week	0.213439	0.326578
Monoglobus	REE_24hr	12-Week	-0.213239	0.328606
[Eubacterium]xylanophilum	Total_Meters	12-Week	0.21293	0.329323
LachnospiraceaeFCS020	TEE_24hr	12-Week	-0.212515	0.330289
OscillospiraceaeUCG-005	REE_24hr	12-Week	0.211602	0.332419
unculturedOscillospiraceae	REE_24hr	12-Week	-0.210474	0.333472
Anaeroplasma	REE_24hr	12-Week	-0.209783	0.336689
Bifidobacterium	TEE_24hr	12-Week	0.208704	0.339237
OscillospiraceaeNK4A214	TEE_24hr	12-Week	-0.208487	0.339752
LachnospiraceaeNK4A136	TEE_24hr	12-Week	-0.202569	0.352289
Enterorhabdus	Total_Breaks	12-Week	-0.202569	0.352289
Muribaculaceae	Avg_RQ	12-Week	0.201581	0.354684
Roseburia	NREE_24hr	12-Week	0.201631	0.356222
ClostridiavadinBB60	TEE_24hr	12-Week	-0.199407	0.361662
Colidextribacter	%NREE	12-Week	0.197628	0.364365
Colidextribacter	%REE	12-Week	-0.197628	0.364365
ClostridiaUCG-014	NREE_24hr	12-Week	-0.197438	0.366521
ClostridiavadinBB60	Avg_RQ	12-Week	0.197275	0.366925
[Eubacterium]brachy	REE_24hr	12-Week	-0.195147	0.37222
LachnospiraceaeUCG-004	Total_Breaks	12-Week	-0.194857	0.372945
OscillospiraceaeUCG-005	TEE_24hr	12-Week	0.193413	0.376566
Tuzzerella	Total_Breaks	12-Week	0.19323	0.377028
Savagea	%NREE	12-Week	0.192847	0.377991
Savagea	%REE	12-Week	-0.192847	0.377991
ASF356	REE_24hr	12-Week	-0.192654	0.378479
Colidextribacter	Total_Meters	12-Week	0.1917	0.379175
UknownRuminococcaceae	%NREE	12-Week	0.191778	0.380693
UknownRuminococcaceae	%REE	12-Week	-0.191778	0.380693
LachnospiraceaeFCS020	Total_Meters	12-Week	0.191661	0.380989
Muribaculaceae	%NREE	12-Week	0.190711	0.381677
Muribaculaceae	%REE	12-Week	-0.190711	0.381677
Colidextribacter	TEE_24hr	12-Week	-0.190711	0.381677
ClostridiaUCG-014	%REE	12-Week	0.190688	0.383456
ClostridiaUCG-014	%NREE	12-Week	-0.190688	0.383456
LachnospiraceaeFCS020	Total_Breaks	12-Week	0.190668	0.383508
LachnospiraceaeGCA-900066575	Total_Meters	12-Week	-0.189723	0.384189
RF39	Total_Meters	12-Week	-0.190382	0.384236
LachnospiraceaeUCG-004	NREE_24hr	12-Week	-0.189911	0.385434
Dubosiella	Total_Breaks	12-Week	-0.189775	0.38578
Anaeroplasma	NREE_24hr	12-Week	-0.188563	0.388879
unculturedChristensenellaceae	NREE_24hr	12-Week	-0.186137	0.39512
[Eubacterium]brachy	Total_Meters	12-Week	-0.185241	0.397441
unculturedErysipelotrichaceae	%NREE	12-Week	0.183938	0.400827
unculturedErysipelotrichaceae	%REE	12-Week	-0.183938	0.400827
Anaerotruncus	TEE_24hr	12-Week	0.183189	0.40278
Acetatifactor	TEE_24hr	12-Week	-0.182852	0.403663
RF39	REE_24hr	12-Week	0.182499	0.404585
unculturedLachnospiraceae	TEE_24hr	12-Week	0.181818	0.404623
Romboutsia	Total_Breaks	12-Week	0.18083	0.40722
LachnospiraceaeGCA-900066575	TEE_24hr	12-Week	-0.18083	0.40722
Anaeroplasma	%REE	12-Week	-0.180681	0.409364
Anaeroplasma	%NREE	12-Week	0.180681	0.409364
Butyricicoccus	TEE_24hr	12-Week	0.180664	0.409407
Erysipelatoclostridium	REE_24hr	12-Week	0.179842	0.409826
[Eubacterium]xylanophilum	%REE	12-Week	-0.180329	0.410292
[Eubacterium]xylanophilum	%NREE	12-Week	0.180329	0.410292
Bifidobacterium	Total_Meters	12-Week	-0.18002	0.411108
Tuzzerella	Avg_RQ	12-Week	0.179886	0.41146
Romboutsia	REE_24hr	12-Week	0.178854	0.412442
DefluviitaleaceaeUCG-011	Avg_RQ	12-Week	-0.178876	0.414137
unknownLachnospiraceae	Total_Meters	12-Week	0.177866	0.415067
Marvinbryantia	%REE	12-Week	-0.17808	0.416249
Marvinbryantia	%NREE	12-Week	0.17808	0.416249
ASF356	TEE_24hr	12-Week	-0.177758	0.417108
Faecalibaculum	REE_24hr	12-Week	-0.176877	0.417701
LachnospiraceaeUCG-006	NREE_24hr	12-Week	-0.175889	0.420344
LachnospiraceaeGCA-900066575	Total_Breaks	12-Week	-0.173913	0.425659
Alistipes	REE_24hr	12-Week	-0.172925	0.428331
DefluviitaleaceaeUCG-011	Total_Breaks	12-Week	0.172969	0.429967
Blautia	Total_Meters	12-Week	0.171937	0.431011
unculturedOscillospiraceae	TEE_24hr	12-Week	-0.171937	0.431011
[Eubacterium]ventriosum	Total_Meters	12-Week	0.171948	0.432738
OscillospiraceaeUCG-005	%REE	12-Week	0.169767	0.438684
OscillospiraceaeUCG-005	%NREE	12-Week	-0.169767	0.438684
unculturedOscillospiraceae	Avg_RQ	12-Week	0.168972	0.439108
ASF356	Total_Breaks	12-Week	0.16882	0.441279
ChristensenellaceaeR-7	Total_Meters	12-Week	0.167984	0.441825
ASF356	Total_Meters	12-Week	0.166834	0.446749
ClostridiumSenuStricto1	TEE_24hr	12-Week	0.166008	0.447286
Roseburia	TEE_24hr	12-Week	0.166543	0.447554
OscillospiraceaeNK4A214	NREE_24hr	12-Week	-0.166278	0.448288
DefluviitaleaceaeUCG-011	Total_Meters	12-Week	0.166219	0.44845
unknownOscillospiraceae	%REE	12-Week	0.166172	0.44858
unknownOscillospiraceae	%NREE	12-Week	-0.166172	0.44858
[Eubacterium]ventriosum	Total_Breaks	12-Week	0.161481	0.461669
Savagea	NREE_24hr	12-Week	0.160706	0.463851
unculturedChristensenellaceae	Total_Meters	12-Week	-0.160672	0.463946
RF39	Avg_RQ	12-Week	0.15946	0.46737
Dubosiella	REE_24hr	12-Week	0.158853	0.469087
unknownLachnospiraceae	Avg_RQ	12-Week	0.157115	0.472307
OscillospiraceaeNK4A214	REE_24hr	12-Week	-0.157325	0.47343
unknownLachnospiraceae	Total_Breaks	12-Week	0.156126	0.475131
Acetatifactor	Total_Breaks	12-Week	0.156165	0.476737
DefluviitaleaceaeUCG-011	REE_24hr	12-Week	0.156094	0.47694
UnknownEnterobacteriaceae	%NREE	12-Week	-0.155594	0.478371
UnknownEnterobacteriaceae	%REE	12-Week	0.155594	0.478371
unculturedLachnospiraceae	Avg_RQ	12-Week	0.15415	0.480806
ChristensenellaceaeR-7	Total_Breaks	12-Week	0.15415	0.480806
[Eubacterium]xylanophilum	Total_Breaks	12-Week	0.15384	0.483406
LachnospiraceaeNK4A136	REE_24hr	12-Week	-0.152174	0.486516
uncultured	NREE_24hr	12-Week	-0.151938	0.488893
LachnospiraceaeNK4A136	Avg_RQ	12-Week	-0.151186	0.489384
LachnospiraceaeA2	Total_Breaks	12-Week	0.150198	0.49226
DefluviitaleaceaeUCG-011	TEE_24hr	12-Week	0.1485	0.498894
unculturedLachnospiraceae	%NREE	12-Week	0.145257	0.50677
unculturedLachnospiraceae	%REE	12-Week	-0.145257	0.50677
Faecalibaculum	%REE	12-Week	0.144269	0.509697
Faecalibaculum	%NREE	12-Week	-0.144269	0.509697
Alistipes	Avg_RQ	12-Week	0.144269	0.509697
LachnospiraceaeUCG-006	%REE	12-Week	-0.142292	0.515577
LachnospiraceaeUCG-006	%NREE	12-Week	0.142292	0.515577
Bifidobacterium	Total_Breaks	12-Week	-0.141444	0.519729
Erysipelatoclostridiaceae	%REE	12-Week	0.139576	0.525313
Erysipelatoclostridiaceae	%NREE	12-Week	-0.139576	0.525313
Marvinbryantia	Avg_RQ	12-Week	0.137559	0.531375
Bacteroides	TEE_24hr	12-Week	0.134387	0.539424
Alistipes	NREE_24hr	12-Week	0.132411	0.545466
OscillospiraceaeNK4A214	Avg_RQ	12-Week	-0.131743	0.549036
Erysipelatoclostridiaceae	Avg_RQ	12-Week	-0.131426	0.550007
uncultured	Avg_RQ	12-Week	-0.131084	0.551054
[Eubacterium]xylanophilum	Avg_RQ	12-Week	0.130407	0.553131
Marvinbryantia	NREE_24hr	12-Week	0.130095	0.55409
ASF356	NREE_24hr	12-Week	-0.128105	0.560219
ChristensenellaceaeR-7	NREE_24hr	12-Week	0.125494	0.566861
Enterococcus	Total_Breaks	12-Week	-0.125597	0.567987
Tuzzerella	Total_Meters	12-Week	0.122066	0.579002
LachnospiraceaeFCS020	NREE_24hr	12-Week	0.121153	0.581864
OscillospiralesUCG-010	NREE_24hr	12-Week	0.119684	0.586486
unknownLachnospiraceae	TEE_24hr	12-Week	-0.118577	0.58863
Staphylococcus	REE_24hr	12-Week	-0.11784	0.592305
Turicibacter	%REE	12-Week	-0.116337	0.59707
Turicibacter	%NREE	12-Week	0.116337	0.59707
Akkermansia	%REE	12-Week	0.115613	0.598069
Akkermansia	%NREE	12-Week	-0.115613	0.598069
IncertaeSedis	Total_Breaks	12-Week	-0.114653	0.602426
Romboutsia	%REE	12-Week	-0.113636	0.604399
Romboutsia	%NREE	12-Week	0.113636	0.604399
Intestinimonas	TEE_24hr	12-Week	-0.113636	0.604399
Intestinimonas	Total_Meters	12-Week	0.113636	0.604399
Dubosiella	Total_Meters	12-Week	-0.11338	0.606487
Faecalibaculum	Avg_RQ	12-Week	-0.112648	0.607574
Erysipelatoclostridium	Avg_RQ	12-Week	0.110672	0.613945
RF39	NREE_24hr	12-Week	0.110955	0.614256
[Eubacterium]ventriosum	NREE_24hr	12-Week	-0.110645	0.615253
Colidextribacter	Total_Breaks	12-Week	0.109684	0.617141
OscillospiraceaeNK4A214	%REE	12-Week	-0.109999	0.617329
OscillospiraceaeNK4A214	%NREE	12-Week	0.109999	0.617329
ClostridiumSenuStricto1	Avg_RQ	12-Week	0.108696	0.620344
Erysipelatoclostridium	Total_Breaks	12-Week	0.108696	0.620344
Lactococcus	REE_24hr	12-Week	0.108696	0.620344
Akkermansia	Total_Meters	12-Week	0.106719	0.626771
[Eubacterium]nodatum	%REE	12-Week	0.106223	0.629531
[Eubacterium]nodatum	%NREE	12-Week	-0.106223	0.629531
IncertaeSedis	Avg_RQ	12-Week	0.105757	0.631042
Lactobacillus	REE_24hr	12-Week	-0.105264	0.632643
[Eubacterium]nodatum	Total_Breaks	12-Week	0.105221	0.632785
[Eubacterium]nodatum	Total_Meters	12-Week	0.105221	0.632785
UnknownEnterobacteriaceae	Avg_RQ	12-Week	-0.105076	0.633254
Jeotgalicoccus	Total_Meters	12-Week	0.105076	0.633254
ButyricicoccaceaeUCG-009	TEE_24hr	12-Week	0.104937	0.633708
[Eubacterium]xylanophilum	TEE_24hr	12-Week	0.102899	0.640349
Enterorhabdus	Total_Meters	12-Week	-0.101779	0.642954
unculturedErysipelotrichaceae	NREE_24hr	12-Week	0.10125	0.645743
unculturedLachnospiraceae	REE_24hr	12-Week	0.100791	0.646211
ButyricicoccaceaeUCG-009	Total_Breaks	12-Week	0.100862	0.647016
Turicibacter	TEE_24hr	12-Week	0.100597	0.647884
Intestinimonas	%NREE	12-Week	0.0998024	0.649473
Intestinimonas	%REE	12-Week	-0.0998024	0.649473
LachnospiraceaeUCG-006	TEE_24hr	12-Week	-0.0998024	0.649473
OscillospiraceaeUCG-005	Total_Meters	12-Week	-0.0994349	0.6517
[Eubacterium]nodatum	NREE_24hr	12-Week	-0.0992082	0.652446
ButyricicoccaceaeUCG-009	REE_24hr	12-Week	0.0988241	0.65371
Monoglobus	Avg_RQ	12-Week	-0.0987634	0.65391
LachnospiraceaeA2	Avg_RQ	12-Week	-0.0978261	0.656018
unculturedPeptococcaceae	Total_Breaks	12-Week	0.0968379	0.6593
Oscillibacter	Total_Breaks	12-Week	-0.0968379	0.6593
LachnospiraceaeGCA-900066575	Avg_RQ	12-Week	-0.0948617	0.665882
[Eubacterium]ventriosum	TEE_24hr	12-Week	-0.0927023	0.673975
unculturedChristensenellaceae	REE_24hr	12-Week	0.0903403	0.681853
LachnospiraceaeGCA-900066575	REE_24hr	12-Week	-0.0899209	0.682443
[Eubacterium]xylanophilum	NREE_24hr	12-Week	0.0896549	0.684146
Oscillibacter	REE_24hr	12-Week	0.0889328	0.685774
Turicibacter	NREE_24hr	12-Week	0.0882792	0.688755
Enterorhabdus	NREE_24hr	12-Week	0.0879447	0.689109
ClostridiumSenuStricto1	Total_Meters	12-Week	0.0869565	0.692451
Anaerotruncus	Avg_RQ	12-Week	0.0862959	0.695418
LachnospiraceaeNK4A136	Total_Breaks	12-Week	0.0859684	0.695798
Roseburia	Avg_RQ	12-Week	0.0854954	0.698114
Acetatifactor	NREE_24hr	12-Week	0.0854954	0.698114
[Eubacterium]brachy	Avg_RQ	12-Week	0.0851909	0.69914
OscillospiraceaeUCG-005	NREE_24hr	12-Week	0.0848835	0.700177
Jeotgalicoccus	NREE_24hr	12-Week	-0.0848694	0.700225
uncultured	REE_24hr	12-Week	0.0844102	0.701774
Oscillibacter	NREE_24hr	12-Week	-0.083004	0.705874
Bifidobacterium	Avg_RQ	12-Week	-0.0811079	0.712952
LachnospiraceaeGCA-900066575	NREE_24hr	12-Week	-0.0800395	0.715998
ChristensenellaceaeR-7	REE_24hr	12-Week	-0.0790514	0.719384
unknownOscillospiraceae	Total_Breaks	12-Week	-0.0791296	0.719675
LachnospiraceaeA2	%NREE	12-Week	0.0780632	0.722774
LachnospiraceaeA2	%REE	12-Week	-0.0780632	0.722774
OscillospiralesUCG-010	Total_Breaks	12-Week	0.0781405	0.723045
LachnospiraceaeUCG-004	Total_Meters	12-Week	-0.0781405	0.723045
Colidextribacter	NREE_24hr	12-Week	-0.0770751	0.72617
RF39	%REE	12-Week	0.0770014	0.726931
RF39	%NREE	12-Week	-0.0770014	0.726931
Jeotgalicoccus	%REE	12-Week	0.0767866	0.727664
Jeotgalicoccus	%NREE	12-Week	-0.0767866	0.727664
Dubosiella	NREE_24hr	12-Week	-0.0763951	0.729002
FamilyXIIIUCG-001	TEE_24hr	12-Week	0.074313	0.736129
unculturedOscillospiraceae	NREE_24hr	12-Week	-0.0741107	0.736388
Enterorhabdus	Avg_RQ	12-Week	-0.0741107	0.736388
unculturedOscillospiraceae	Total_Breaks	12-Week	0.0731225	0.739804
Tuzzerella	TEE_24hr	12-Week	-0.0731406	0.740151
Lachnoclostridium	Avg_RQ	12-Week	-0.0721344	0.743225
LachnospiraceaeA2	Total_Meters	12-Week	0.0721344	0.743225
[Eubacterium]ventriosum	%REE	12-Week	0.0717695	0.744863
[Eubacterium]ventriosum	%NREE	12-Week	-0.0717695	0.744863
ButyricicoccaceaeUCG-009	Total_Meters	12-Week	0.0713164	0.746423
ClostridiumSenuStricto1	%NREE	12-Week	0.0711462	0.746651
ClostridiumSenuStricto1	%REE	12-Week	-0.0711462	0.746651
DefluviitaleaceaeUCG-011	NREE_24hr	12-Week	0.0700314	0.75085
Dubosiella	TEE_24hr	12-Week	0.0697257	0.751904
Oscillibacter	%NREE	12-Week	0.06917	0.753516
Oscillibacter	%REE	12-Week	-0.06917	0.753516
OscillospiralesUCG-010	TEE_24hr	12-Week	0.0682493	0.757002
RF39	Total_Breaks	12-Week	-0.0673005	0.760284
ClostridiaUCG-014	TEE_24hr	12-Week	-0.0666564	0.762513
LachnospiraceaeNK4A136	%NREE	12-Week	0.0662055	0.763849
Erysipelatoclostridium	Total_Meters	12-Week	0.0662055	0.763849
LachnospiraceaeNK4A136	%REE	12-Week	-0.0662055	0.763849
unknownOscillospiraceae	REE_24hr	12-Week	-0.0652819	0.767278
Turicibacter	REE_24hr	12-Week	0.0650118	0.768215
Savagea	REE_24hr	12-Week	-0.0642824	0.770748
Savagea	Total_Breaks	12-Week	0.0642824	0.770748
Akkermansia	TEE_24hr	12-Week	0.0632411	0.774222
Erysipelatoclostridiaceae	NREE_24hr	12-Week	-0.0631659	0.774629
LachnospiraceaeA2	REE_24hr	12-Week	-0.062253	0.777688
LachnospiraceaeA2	NREE_24hr	12-Week	-0.062253	0.777688
LachnospiraceaeUCG-006	REE_24hr	12-Week	-0.0592885	0.788111
Staphylococcus	%REE	12-Week	0.0589202	0.789434
Staphylococcus	%NREE	12-Week	-0.0589202	0.789434
[Eubacterium]xylanophilum	REE_24hr	12-Week	0.0580719	0.792401
ClostridiavadinBB60	Total_Meters	12-Week	0.0575829	0.794113
Oscillibacter	Total_Meters	12-Week	0.0563241	0.798571
Enterococcus	NREE_24hr	12-Week	-0.0553223	0.802036
Lachnoclostridium	NREE_24hr	12-Week	-0.055336	0.802065
LachnospiraceaeUCG-006	Total_Meters	12-Week	0.0543478	0.805563
unculturedErysipelotrichaceae	REE_24hr	12-Week	-0.0540002	0.80668
LachnospiraceaeGCA-900066575	%NREE	12-Week	-0.0533597	0.809065
unculturedPeptococcaceae	TEE_24hr	12-Week	-0.0533597	0.809065
Akkermansia	REE_24hr	12-Week	0.0533597	0.809065
LachnospiraceaeGCA-900066575	%REE	12-Week	0.0533597	0.809065
ChristensenellaceaeR-7	TEE_24hr	12-Week	0.0533597	0.809065
FamilyXIIIUCG-001	REE_24hr	12-Week	0.0523331	0.812543
[Eubacterium]coprostanoligenes	Avg_RQ	12-Week	0.0522512	0.812832
OscillospiraceaeUCG-005	Avg_RQ	12-Week	-0.0521427	0.813213
Butyricicoccus	REE_24hr	12-Week	0.0520094	0.813683
unculturedChristensenellaceae	TEE_24hr	12-Week	-0.0509301	0.817485
Marvinbryantia	REE_24hr	12-Week	-0.0501185	0.820348
Anaeroplasma	Total_Meters	12-Week	-0.0497175	0.821762
[Eubacterium]coprostanoligenes	%NREE	12-Week	-0.0495853	0.822229
[Eubacterium]coprostanoligenes	%REE	12-Week	0.0495853	0.822229
Anaerotruncus	REE_24hr	12-Week	0.0494561	0.822685
LachnospiraceaeUCG-006	Total_Breaks	12-Week	0.0494071	0.823107
OscillospiralesUCG-010	Avg_RQ	12-Week	-0.0484669	0.826179
unknownOscillospiraceae	TEE_24hr	12-Week	-0.0474778	0.829675
LachnospiraceaeNK4A136	Total_Meters	12-Week	0.0474308	0.830149
Turicibacter	Total_Meters	12-Week	0.0472191	0.83059
Blautia	%NREE	12-Week	0.0464427	0.833675
Blautia	%REE	12-Week	-0.0464427	0.833675
Intestinimonas	REE_24hr	12-Week	-0.0454545	0.837203
Enterococcus	Avg_RQ	12-Week	-0.0448559	0.838958
ClostridiaUCG-014	REE_24hr	12-Week	0.0447189	0.839444
Jeotgalicoccus	Avg_RQ	12-Week	-0.0444554	0.840378
unculturedChristensenellaceae	Total_Breaks	12-Week	-0.0442607	0.841068
ASF356	Avg_RQ	12-Week	-0.0436947	0.843076
OscillospiralesUCG-010	Total_Meters	12-Week	0.0435213	0.843691
LachnospiraceaeA2	TEE_24hr	12-Week	-0.0434783	0.844271
Alistipes	TEE_24hr	12-Week	-0.0424901	0.847809
unculturedPeptococcaceae	REE_24hr	12-Week	-0.0424901	0.847809
ButyricicoccaceaeUCG-009	%REE	12-Week	0.0407522	0.853529
ButyricicoccaceaeUCG-009	%NREE	12-Week	-0.0407522	0.853529
UknownRuminococcaceae	Total_Breaks	12-Week	-0.0402114	0.855452
unknownOscillospiraceae	Total_Meters	12-Week	-0.0395648	0.857754
Tuzzerella	NREE_24hr	12-Week	0.0395355	0.857858
ClostridiaUCG-014	Avg_RQ	12-Week	-0.0379689	0.863438
Roseburia	REE_24hr	12-Week	0.0375587	0.8649
Erysipelatoclostridiaceae	REE_24hr	12-Week	0.036677	0.868044
Tuzzerella	REE_24hr	12-Week	-0.0365703	0.868425
Lachnoclostridium	TEE_24hr	12-Week	-0.0365613	0.869095
Jeotgalicoccus	TEE_24hr	12-Week	-0.0363726	0.86913
ButyricicoccaceaeUCG-009	NREE_24hr	12-Week	0.0356582	0.87168
IncertaeSedis	Total_Meters	12-Week	-0.0355819	0.871952
OscillospiraceaeNK4A214	Total_Breaks	12-Week	0.0345346	0.875692
Jeotgalicoccus	Total_Breaks	12-Week	0.0343519	0.876345
FamilyXIIIUCG-001	Avg_RQ	12-Week	-0.0334932	0.879414
Intestinimonas	NREE_24hr	12-Week	-0.0335968	0.879774
Colidextribacter	Avg_RQ	12-Week	0.0326087	0.883338
Bacteroides	REE_24hr	12-Week	-0.0326087	0.883338
Savagea	TEE_24hr	12-Week	0.0321412	0.884249
Savagea	Avg_RQ	12-Week	-0.0321412	0.884249
ButyricicoccaceaeUCG-009	Avg_RQ	12-Week	0.031583	0.886247
Enterococcus	TEE_24hr	12-Week	0.0313992	0.886905
Tuzzerella	%REE	12-Week	0.03064	0.889623
Tuzzerella	%NREE	12-Week	-0.03064	0.889623
Erysipelatoclostridium	%REE	12-Week	-0.0306324	0.890473
Erysipelatoclostridium	%NREE	12-Week	0.0306324	0.890473
FamilyXIIIUCG-001	NREE_24hr	12-Week	-0.0303532	0.89065
[Eubacterium]nodatum	REE_24hr	12-Week	0.0300631	0.891689
Lachnoclostridium	Total_Breaks	12-Week	0.0296443	0.894043
ClostridiavadinBB60	Total_Breaks	12-Week	0.0261256	0.905809
OscillospiralesUCG-010	REE_24hr	12-Week	-0.024728	0.910828
ClostridiavadinBB60	NREE_24hr	12-Week	0.0245261	0.911553
ClostridiumSenuStricto1	REE_24hr	12-Week	0.0247036	0.911926
[Eubacterium]nodatum	Avg_RQ	12-Week	-0.0230484	0.916864
ClostridiaUCG-014	Total_Breaks	12-Week	-0.0227813	0.917824
unculturedErysipelotrichaceae	TEE_24hr	12-Week	0.0227813	0.917824
Oscillibacter	Avg_RQ	12-Week	-0.0227273	0.919091
Parasutterella	%REE	12-Week	0.0217391	0.922676
Oscillibacter	TEE_24hr	12-Week	0.0217391	0.922676
Parasutterella	%NREE	12-Week	-0.0217391	0.922676
ClostridiaUCG-014	Total_Meters	12-Week	0.0210938	0.923893
unknownOscillospiraceae	Avg_RQ	12-Week	-0.0207715	0.925053
Muribaculaceae	TEE_24hr	12-Week	-0.020751	0.926263
Lachnoclostridium	REE_24hr	12-Week	-0.020751	0.926263
OscillospiraceaeUCG-005	Total_Breaks	12-Week	-0.0200082	0.9278
Akkermansia	NREE_24hr	12-Week	0.0197628	0.92985
Muribaculaceae	NREE_24hr	12-Week	0.0187747	0.93344
unknownLachnospiraceae	NREE_24hr	12-Week	0.0187747	0.93344
Lachnoclostridium	%NREE	12-Week	0.0177866	0.93703
Lachnoclostridium	%REE	12-Week	-0.0177866	0.93703
Marvinbryantia	TEE_24hr	12-Week	0.0170616	0.938411
Bifidobacterium	NREE_24hr	12-Week	0.0158259	0.942864
Akkermansia	Total_Breaks	12-Week	0.0158103	0.944215
unknownOscillospiraceae	NREE_24hr	12-Week	-0.0148368	0.94643
Intestinimonas	Total_Breaks	12-Week	0.0148221	0.947809
[Eubacterium]brachy	%REE	12-Week	-0.0138683	0.949923
[Eubacterium]brachy	%NREE	12-Week	0.0138683	0.949923
Lachnoclostridium	Total_Meters	12-Week	-0.013834	0.951404
Turicibacter	Total_Breaks	12-Week	0.0130024	0.953046
uncultured	Total_Breaks	12-Week	-0.0129098	0.95338
[Eubacterium]ventriosum	REE_24hr	12-Week	-0.0119616	0.956801
Muribaculaceae	REE_24hr	12-Week	0.0118577	0.958597
Jeotgalicoccus	REE_24hr	12-Week	-0.0101035	0.963507
[Eubacterium]nodatum	TEE_24hr	12-Week	0.010021	0.963804
Intestinimonas	Avg_RQ	12-Week	-0.00988142	0.965793
Erysipelatoclostridiaceae	TEE_24hr	12-Week	0.00916925	0.966879
OscillospiraceaeNK4A214	Total_Meters	12-Week	-0.00895343	0.967658
UknownRuminococcaceae	Total_Meters	12-Week	0.00876403	0.968342
unculturedPeptococcaceae	NREE_24hr	12-Week	-0.00790514	0.972991
Enterococcus	REE_24hr	12-Week	-0.00747599	0.972993
uncultured	Total_Meters	12-Week	0.00695143	0.974888
DefluviitaleaceaeUCG-011	%REE	12-Week	-0.00421876	0.984758
DefluviitaleaceaeUCG-011	%NREE	12-Week	0.00421876	0.984758
Akkermansia	Avg_RQ	12-Week	-0.00296443	0.990996
uncultured	TEE_24hr	12-Week	-0.00198612	0.992824
Blautia	Avg_RQ	12-Week	-0.00197628	0.994597
Enterococcus	%REE	12-Week	-0.0014952	0.994598
Enterococcus	%NREE	12-Week	0.0014952	0.994598
FamilyXIIIUCG-001	%NREE	12-Week	0.00104666	0.996218
FamilyXIIIUCG-001	%REE	12-Week	-0.00104666	0.996218
Savagea	Total_Meters	12-Week	0	1
Anaerotruncus	Total_Breaks	20-Week	0.861296	3.7088e-05
Staphylococcus	Total_Meters	20-Week	-0.785677	0.000516983
DefluviitaleaceaeUCG-011	Avg_RQ	20-Week	-0.720119	0.00246447
OscillospiraceaeNK4A214	Total_Meters	20-Week	-0.684172	0.00490591
Staphylococcus	Total_Breaks	20-Week	-0.664804	0.00685136
Intestinimonas	%REE	20-Week	0.667857	0.00813211
Intestinimonas	%NREE	20-Week	-0.667857	0.00813211
Erysipelatoclostridium	Avg_RQ	20-Week	-0.657143	0.00952743
Lachnoclostridium	REE_24hr	20-Week	0.646429	0.0111029
[Eubacterium]brachy	%REE	20-Week	0.621984	0.0132953
[Eubacterium]brachy	%NREE	20-Week	-0.621984	0.0132953
Lachnoclostridium	TEE_24hr	20-Week	0.632143	0.0135118
Marvinbryantia	Total_Meters	20-Week	0.600438	0.0179443
Anaeroplasma	Total_Meters	20-Week	-0.591608	0.0201741
Blautia	Total_Breaks	20-Week	0.596429	0.021332
Anaeroplasma	Total_Breaks	20-Week	-0.585571	0.0218166
LachnospiraceaeA2	Total_Breaks	20-Week	-0.582143	0.0252949
LachnospiraceaeFCS020	Avg_RQ	20-Week	0.57357	0.0253828
Oscillibacter	Total_Breaks	20-Week	0.578571	0.0263691
[Eubacterium]brachy	REE_24hr	20-Week	0.56479	0.02826
ClostridiumSenuStricto1	Avg_RQ	20-Week	-0.571429	0.0286232
Turicibacter	Total_Breaks	20-Week	0.560093	0.0298972
Enterorhabdus	%REE	20-Week	0.564286	0.031023
Enterorhabdus	%NREE	20-Week	-0.564286	0.031023
Lactobacillus	%REE	20-Week	0.557143	0.0335747
Lactobacillus	%NREE	20-Week	-0.557143	0.0335747
Bifidobacterium	%NREE	20-Week	0.549634	0.033798
Bifidobacterium	%REE	20-Week	-0.549634	0.033798
Anaeroplasma	Avg_RQ	20-Week	0.54935	0.0339089
ChristensenellaceaeR-7	TEE_24hr	20-Week	0.553571	0.0349094
Enterococcus	Total_Meters	20-Week	0.546438	0.035063
Tuzzerella	Total_Breaks	20-Week	-0.540373	0.0375601
Bifidobacterium	TEE_24hr	20-Week	-0.53834	0.0384263
Bifidobacterium	REE_24hr	20-Week	-0.53834	0.0384263
[Eubacterium]brachy	TEE_24hr	20-Week	0.537981	0.0385811
Erysipelatoclostridium	TEE_24hr	20-Week	0.539286	0.0406592
Erysipelatoclostridium	REE_24hr	20-Week	0.539286	0.0406592
Alistipes	Avg_RQ	20-Week	-0.539286	0.0406592
Enterococcus	Total_Breaks	20-Week	0.531554	0.0414255
LachnospiraceaeA2	Total_Meters	20-Week	-0.532143	0.0437917
Lactobacillus	NREE_24hr	20-Week	-0.525	0.0471043
ChristensenellaceaeR-7	REE_24hr	20-Week	0.521429	0.0488302
Lachnoclostridium	%REE	20-Week	0.514286	0.052425
Lachnoclostridium	%NREE	20-Week	-0.514286	0.052425
ClostridiavadinBB60	Avg_RQ	20-Week	-0.504459	0.055155
unknownLachnospiraceae	Total_Breaks	20-Week	0.503571	0.0581868
Parasutterella	%REE	20-Week	-0.482143	0.0711191
Parasutterella	%NREE	20-Week	0.482143	0.0711191
Romboutsia	TEE_24hr	20-Week	0.478571	0.0734662
IncertaeSedis	Total_Breaks	20-Week	0.478571	0.0734662
unculturedLachnospiraceae	Total_Breaks	20-Week	0.475	0.0758701
OscillospiraceaeUCG-005	NREE_24hr	20-Week	0.467177	0.0791243
Anaeroplasma	NREE_24hr	20-Week	-0.464835	0.080844
Romboutsia	%REE	20-Week	0.467857	0.0808515
Romboutsia	%NREE	20-Week	-0.467857	0.0808515
Enterorhabdus	Total_Meters	20-Week	-0.467857	0.0808515
Intestinimonas	REE_24hr	20-Week	0.464286	0.0834304
unculturedRuminococcaceae	NREE_24hr	20-Week	-0.46128	0.0835044
Enterorhabdus	REE_24hr	20-Week	0.460714	0.0860692
Erysipelatoclostridiaceae	TEE_24hr	20-Week	0.455519	0.0879473
unknownLachnospiraceae	Avg_RQ	20-Week	0.457143	0.0887686
Romboutsia	REE_24hr	20-Week	0.453571	0.0915293
Muribaculaceae	Avg_RQ	20-Week	0.45	0.094352
Parasutterella	Total_Meters	20-Week	0.45	0.094352
[Eubacterium]coprostanoligenes	Total_Breaks	20-Week	0.447419	0.0944725
[Eubacterium]xylanophilum	Total_Meters	20-Week	0.440782	0.100067
[Eubacterium]ventriosum	Total_Breaks	20-Week	-0.440688	0.100149
Enterorhabdus	TEE_24hr	20-Week	0.442857	0.100186
Erysipelatoclostridiaceae	REE_24hr	20-Week	0.44046	0.100345
Bacteroides	Total_Meters	20-Week	0.439286	0.103199
Bacteroides	Total_Breaks	20-Week	0.435714	0.106277
Muribaculaceae	TEE_24hr	20-Week	-0.435714	0.106277
unculturedOscillospiraceae	Total_Breaks	20-Week	0.435714	0.106277
OscillospiraceaeNK4A214	%NREE	20-Week	-0.426331	0.113044
OscillospiraceaeNK4A214	%REE	20-Week	0.426331	0.113044
Anaerotruncus	Total_Meters	20-Week	0.419837	0.119239
unculturedRuminococcaceae	Total_Breaks	20-Week	0.418035	0.120998
[Eubacterium]nodatum	Total_Breaks	20-Week	-0.416443	0.122567
Romboutsia	Total_Breaks	20-Week	0.414286	0.126142
Acetatifactor	NREE_24hr	20-Week	-0.414286	0.126142
unculturedOscillospiraceae	TEE_24hr	20-Week	0.407143	0.133311
Alistipes	REE_24hr	20-Week	0.407143	0.133311
[Eubacterium]xylanophilum	REE_24hr	20-Week	-0.398364	0.141372
UknownRuminococcaceae	Avg_RQ	20-Week	0.394611	0.145507
unknownOscillospiraceae	REE_24hr	20-Week	0.387846	0.153163
Alistipes	TEE_24hr	20-Week	0.385714	0.156528
Intestinimonas	TEE_24hr	20-Week	0.385714	0.156528
Acetatifactor	Avg_RQ	20-Week	0.385714	0.156528
RF39	Total_Breaks	20-Week	-0.38043	0.161861
Anaeroplasma	TEE_24hr	20-Week	-0.380319	0.161993
LachnospiraceaeNK4B4	NREE_24hr	20-Week	0.380319	0.161993
Erysipelatoclostridiaceae	Avg_RQ	20-Week	-0.376462	0.166647
Erysipelatoclostridium	%REE	20-Week	0.375	0.169123
Erysipelatoclostridium	%NREE	20-Week	-0.375	0.169123
Lactococcus	NREE_24hr	20-Week	-0.375	0.169123
unculturedErysipelotrichaceae	TEE_24hr	20-Week	-0.371154	0.173193
Turicibacter	TEE_24hr	20-Week	0.37097	0.173422
[Eubacterium]fissicatena	Total_Breaks	20-Week	-0.368246	0.17685
unculturedChristensenellaceae	Avg_RQ	20-Week	-0.367615	0.177649
Acetatifactor	Total_Breaks	20-Week	0.364286	0.182393
LachnospiraceaeNK4A136	TEE_24hr	20-Week	-0.360714	0.186968
Erysipelatoclostridiaceae	%REE	20-Week	0.357639	0.190615
Erysipelatoclostridiaceae	%NREE	20-Week	-0.357639	0.190615
Erysipelatoclostridiaceae	NREE_24hr	20-Week	0.353874	0.195662
Lactobacillus	Avg_RQ	20-Week	-0.353571	0.196349
[Eubacterium]xylanophilum	%NREE	20-Week	0.352257	0.197856
[Eubacterium]xylanophilum	TEE_24hr	20-Week	-0.352257	0.197856
[Eubacterium]xylanophilum	%REE	20-Week	-0.352257	0.197856
[Eubacterium]ventriosum	Total_Meters	20-Week	-0.350135	0.200759
ASF356	REE_24hr	20-Week	-0.349564	0.201546
Blautia	Avg_RQ	20-Week	0.346429	0.206038
unculturedOscillospiraceae	REE_24hr	20-Week	0.346429	0.206038
Colidextribacter	Total_Meters	20-Week	-0.346429	0.206038
Lactobacillus	REE_24hr	20-Week	0.342857	0.211
unknownOscillospiraceae	TEE_24hr	20-Week	0.341376	0.213031
ChristensenellaceaeR-7	%NREE	20-Week	-0.339286	0.216039
Lactococcus	Total_Breaks	20-Week	0.339286	0.216039
ChristensenellaceaeR-7	%REE	20-Week	0.339286	0.216039
ChristensenellaceaeR-7	Total_Breaks	20-Week	0.339286	0.216039
IncertaeSedis	TEE_24hr	20-Week	0.339286	0.216039
ASF356	TEE_24hr	20-Week	-0.338752	0.216798
ButyricicoccaceaeUCG-009	%REE	20-Week	-0.338446	0.217241
FamilyXIIIUCG-001	%REE	20-Week	-0.338446	0.217241
ButyricicoccaceaeUCG-009	%NREE	20-Week	0.338446	0.217241
FamilyXIIIUCG-001	%NREE	20-Week	0.338446	0.217241
Muribaculaceae	NREE_24hr	20-Week	-0.335714	0.221157
Acetatifactor	Total_Meters	20-Week	0.335714	0.221157
Alistipes	%REE	20-Week	0.332143	0.226353
LachnospiraceaeGCA-900066575	Avg_RQ	20-Week	0.332143	0.226353
Faecalibaculum	Total_Breaks	20-Week	-0.332143	0.226353
Alistipes	%NREE	20-Week	-0.332143	0.226353
FamilyXIIIUCG-001	TEE_24hr	20-Week	-0.330387	0.229086
Muribaculaceae	REE_24hr	20-Week	-0.328571	0.231628
unculturedOscillospiraceae	%REE	20-Week	0.328571	0.231628
unculturedOscillospiraceae	%NREE	20-Week	-0.328571	0.231628
IncertaeSedis	REE_24hr	20-Week	0.328571	0.231628
Staphylococcus	%NREE	20-Week	-0.326358	0.235157
Staphylococcus	%REE	20-Week	0.326358	0.235157
Colidextribacter	%NREE	20-Week	-0.321429	0.242415
IncertaeSedis	%NREE	20-Week	-0.321429	0.242415
Colidextribacter	%REE	20-Week	0.321429	0.242415
IncertaeSedis	%REE	20-Week	0.321429	0.242415
[Eubacterium]ventriosum	%REE	20-Week	0.319951	0.245014
[Eubacterium]ventriosum	%NREE	20-Week	-0.319951	0.245014
Blautia	NREE_24hr	20-Week	-0.314286	0.25352
Parasutterella	REE_24hr	20-Week	-0.314286	0.25352
LachnospiraceaeFCS020	REE_24hr	20-Week	-0.313527	0.25515
OscillospiraceaeNK4A214	Total_Breaks	20-Week	-0.311452	0.258479
FamilyXIIIUCG-001	Total_Meters	20-Week	0.310242	0.260431
unculturedErysipelotrichaceae	REE_24hr	20-Week	-0.309295	0.261965
unculturedErysipelotrichaceae	NREE_24hr	20-Week	-0.309295	0.261965
Dubosiella	Avg_RQ	20-Week	0.307878	0.264272
Parasutterella	NREE_24hr	20-Week	0.307143	0.264942
Enterorhabdus	Avg_RQ	20-Week	0.303571	0.270772
Monoglobus	NREE_24hr	20-Week	0.301923	0.274098
Akkermansia	Total_Breaks	20-Week	-0.3	0.276682
ChristensenellaceaeR-7	Total_Meters	20-Week	0.3	0.276682
Acetatifactor	TEE_24hr	20-Week	-0.3	0.276682
[Eubacterium]fissicatena	Avg_RQ	20-Week	-0.295804	0.284419
UknownRuminococcaceae	Total_Meters	20-Week	-0.2883	0.297388
[Eubacterium]nodatum	NREE_24hr	20-Week	0.287757	0.29834
OscillospiralesUCG-010	Total_Breaks	20-Week	-0.28674	0.300127
[Eubacterium]coprostanoligenes	Total_Meters	20-Week	0.286658	0.300272
Lactococcus	Total_Meters	20-Week	0.285714	0.301117
OscillospiraceaeNK4A214	NREE_24hr	20-Week	-0.285923	0.301568
LachnospiraceaeUCG-006	Total_Meters	20-Week	-0.282143	0.307425
Acetatifactor	REE_24hr	20-Week	-0.282143	0.307425
ClostridiavadinBB60	Total_Breaks	20-Week	0.278582	0.314691
ClostridiavadinBB60	NREE_24hr	20-Week	-0.278582	0.314691
LachnospiraceaeFCS020	TEE_24hr	20-Week	-0.278486	0.314864
[Eubacterium]fissicatena	Total_Meters	20-Week	-0.277694	0.316301
RF39	Total_Meters	20-Week	-0.27501	0.321194
Lactobacillus	Total_Breaks	20-Week	0.271429	0.326822
LachnospiraceaeNK4A136	REE_24hr	20-Week	-0.271429	0.326822
ClostridiumSenuStricto1	NREE_24hr	20-Week	0.267857	0.333446
ButyricicoccaceaeUCG-009	Total_Meters	20-Week	0.265922	0.338082
Faecalibaculum	Avg_RQ	20-Week	0.264286	0.340147
unculturedPeptococcaceae	REE_24hr	20-Week	0.264286	0.340147
unknownLachnospiraceae	REE_24hr	20-Week	-0.264286	0.340147
[Eubacterium]coprostanoligenes	TEE_24hr	20-Week	0.263416	0.342825
DefluviitaleaceaeUCG-011	REE_24hr	20-Week	0.261861	0.345785
FamilyXIIIUCG-001	REE_24hr	20-Week	-0.257863	0.353466
OscillospiraceaeNK4A214	Avg_RQ	20-Week	0.257841	0.353509
Oscillibacter	Total_Meters	20-Week	0.257143	0.353786
unculturedPeptococcaceae	NREE_24hr	20-Week	0.257143	0.353786
unknownOscillospiraceae	%NREE	20-Week	-0.252011	0.364879
unknownOscillospiraceae	%REE	20-Week	0.252011	0.364879
Romboutsia	Avg_RQ	20-Week	-0.25	0.367735
Dubosiella	Total_Breaks	20-Week	-0.247509	0.373793
Anaeroplasma	REE_24hr	20-Week	-0.247509	0.373793
unculturedErysipelotrichaceae	%NREE	20-Week	0.247436	0.373939
unculturedErysipelotrichaceae	Total_Breaks	20-Week	0.247436	0.373939
unculturedErysipelotrichaceae	Total_Meters	20-Week	0.247436	0.373939
unculturedErysipelotrichaceae	%REE	20-Week	-0.247436	0.373939
unknownLachnospiraceae	%REE	20-Week	-0.246429	0.374825
unknownLachnospiraceae	%NREE	20-Week	0.246429	0.374825
Turicibacter	REE_24hr	20-Week	0.243677	0.381475
unculturedLachnospiraceae	Total_Meters	20-Week	0.242857	0.381992
LachnospiraceaeUCG-004	NREE_24hr	20-Week	-0.240935	0.387021
DefluviitaleaceaeUCG-011	Total_Breaks	20-Week	-0.24004	0.388842
OscillospiraceaeUCG-005	TEE_24hr	20-Week	0.239971	0.388983
Akkermansia	Avg_RQ	20-Week	-0.239286	0.389235
Intestinimonas	NREE_24hr	20-Week	-0.239286	0.389235
Akkermansia	REE_24hr	20-Week	0.239286	0.389235
unculturedPeptococcaceae	TEE_24hr	20-Week	0.235714	0.396553
[Eubacterium]ventriosum	REE_24hr	20-Week	0.235436	0.398277
unculturedChristensenellaceae	REE_24hr	20-Week	0.234865	0.399455
[Eubacterium]xylanophilum	Avg_RQ	20-Week	0.234223	0.400782
Enterococcus	%REE	20-Week	-0.233884	0.401485
Enterococcus	%NREE	20-Week	0.233884	0.401485
ClostridiavadinBB60	%NREE	20-Week	-0.233406	0.402474
ClostridiavadinBB60	%REE	20-Week	0.233406	0.402474
Roseburia	TEE_24hr	20-Week	-0.232143	0.403947
Erysipelatoclostridiaceae	Total_Meters	20-Week	-0.229642	0.410321
Blautia	Total_Meters	20-Week	0.228571	0.411416
Roseburia	REE_24hr	20-Week	-0.228571	0.411416
unculturedOscillospiraceae	Total_Meters	20-Week	0.228571	0.411416
Alistipes	NREE_24hr	20-Week	0.228571	0.411416
ClostridiavadinBB60	Total_Meters	20-Week	0.225877	0.418247
unculturedPeptococcaceae	Avg_RQ	20-Week	-0.225	0.41896
Anaeroplasma	%NREE	20-Week	-0.223362	0.423585
Anaeroplasma	%REE	20-Week	0.223362	0.423585
LachnospiraceaeA2	%REE	20-Week	0.221429	0.426577
LachnospiraceaeA2	%NREE	20-Week	-0.221429	0.426577
unknownOscillospiraceae	Total_Meters	20-Week	0.219839	0.431122
LachnospiraceaeUCG-004	Total_Meters	20-Week	0.218348	0.434334
unculturedChristensenellaceae	NREE_24hr	20-Week	0.216995	0.437257
Colidextribacter	Total_Breaks	20-Week	-0.214286	0.44203
Tuzzerella	TEE_24hr	20-Week	-0.212092	0.447934
Dubosiella	NREE_24hr	20-Week	0.211289	0.449696
LachnospiraceaeNK4A136	Avg_RQ	20-Week	-0.210714	0.449866
ChristensenellaceaeR-7	Avg_RQ	20-Week	0.210714	0.449866
Anaerotruncus	Avg_RQ	20-Week	-0.210819	0.450727
Bifidobacterium	Total_Meters	20-Week	0.210819	0.450729
Blautia	REE_24hr	20-Week	-0.207143	0.457772
IncertaeSedis	Avg_RQ	20-Week	-0.207143	0.457772
Marvinbryantia	TEE_24hr	20-Week	0.206257	0.460809
RF39	NREE_24hr	20-Week	-0.206257	0.460809
Lachnoclostridium	Total_Breaks	20-Week	0.203571	0.46575
Roseburia	Avg_RQ	20-Week	0.203571	0.46575
[Eubacterium]brachy	Total_Meters	20-Week	-0.201966	0.470391
unculturedChristensenellaceae	TEE_24hr	20-Week	0.201678	0.471039
[Eubacterium]coprostanoligenes	REE_24hr	20-Week	0.201435	0.471583
Akkermansia	NREE_24hr	20-Week	0.2	0.473797
Lachnoclostridium	NREE_24hr	20-Week	0.2	0.473797
unknownLachnospiraceae	TEE_24hr	20-Week	-0.2	0.473797
LachnospiraceaeNK4B4	Avg_RQ	20-Week	-0.199215	0.476586
Staphylococcus	Avg_RQ	20-Week	0.197427	0.480633
Marvinbryantia	NREE_24hr	20-Week	0.19709	0.481396
Marvinbryantia	Avg_RQ	20-Week	-0.19709	0.481396
Monoglobus	Total_Breaks	20-Week	-0.195612	0.484757
Tuzzerella	%REE	20-Week	-0.193649	0.489236
Tuzzerella	%NREE	20-Week	0.193649	0.489236
DefluviitaleaceaeUCG-011	Total_Meters	20-Week	-0.192759	0.491273
RF39	TEE_24hr	20-Week	-0.192507	0.491852
Erysipelatoclostridiaceae	Total_Breaks	20-Week	-0.191995	0.493025
unknownOscillospiraceae	Total_Breaks	20-Week	0.191242	0.494755
unculturedRuminococcaceae	Total_Meters	20-Week	0.190999	0.495315
Turicibacter	Total_Meters	20-Week	0.189122	0.499641
LachnospiraceaeFCS020	%REE	20-Week	-0.188116	0.501966
LachnospiraceaeFCS020	%NREE	20-Week	0.188116	0.501966
Anaerotruncus	NREE_24hr	20-Week	0.187395	0.503638
Parasutterella	TEE_24hr	20-Week	-0.185714	0.506674
Akkermansia	TEE_24hr	20-Week	0.185714	0.506674
Lactobacillus	TEE_24hr	20-Week	0.185714	0.506674
Intestinimonas	Total_Breaks	20-Week	0.185714	0.506674
Enterococcus	REE_24hr	20-Week	-0.184981	0.509249
RF39	Avg_RQ	20-Week	-0.18334	0.51308
Erysipelatoclostridium	NREE_24hr	20-Week	0.178571	0.523513
ButyricicoccaceaeUCG-009	NREE_24hr	20-Week	0.177281	0.527335
Anaerotruncus	TEE_24hr	20-Week	0.176584	0.528987
LachnospiraceaeNK4B4	TEE_24hr	20-Week	0.175068	0.532587
[Eubacterium]nodatum	Total_Meters	20-Week	-0.173369	0.536633
ASF356	%REE	20-Week	-0.17298	0.537562
ASF356	%NREE	20-Week	0.17298	0.537562
Enterococcus	Avg_RQ	20-Week	0.170097	0.544465
Colidextribacter	REE_24hr	20-Week	0.167857	0.549255
ChristensenellaceaeR-7	NREE_24hr	20-Week	0.167857	0.549255
Lachnoclostridium	Avg_RQ	20-Week	-0.167857	0.549255
Bacteroides	%NREE	20-Week	0.164286	0.557961
unknownLachnospiraceae	Total_Meters	20-Week	0.164286	0.557961
Oscillibacter	%REE	20-Week	0.164286	0.557961
LachnospiraceaeUCG-006	Total_Breaks	20-Week	0.164286	0.557961
LachnospiraceaeUCG-006	Avg_RQ	20-Week	0.164286	0.557961
Bacteroides	%REE	20-Week	-0.164286	0.557961
Oscillibacter	%NREE	20-Week	-0.164286	0.557961
Dubosiella	%REE	20-Week	-0.162994	0.561637
Dubosiella	%NREE	20-Week	0.162994	0.561637
Staphylococcus	NREE_24hr	20-Week	-0.161165	0.566097
LachnospiraceaeNK4A136	%REE	20-Week	-0.160714	0.566727
LachnospiraceaeNK4A136	%NREE	20-Week	0.160714	0.566727
unknownOscillospiraceae	NREE_24hr	20-Week	0.160858	0.566846
DefluviitaleaceaeUCG-011	%NREE	20-Week	-0.160026	0.568879
DefluviitaleaceaeUCG-011	%REE	20-Week	0.160026	0.568879
[Eubacterium]nodatum	%REE	20-Week	-0.157283	0.575607
[Eubacterium]nodatum	%NREE	20-Week	0.157283	0.575607
DefluviitaleaceaeUCG-011	TEE_24hr	20-Week	0.156389	0.577807
OscillospiralesUCG-010	Avg_RQ	20-Week	0.154123	0.5834
Parasutterella	Avg_RQ	20-Week	0.153571	0.584439
Blautia	TEE_24hr	20-Week	-0.153571	0.584439
Turicibacter	%REE	20-Week	0.152753	0.586792
Turicibacter	%NREE	20-Week	-0.152753	0.586792
ClostridiumSenuStricto1	TEE_24hr	20-Week	0.15	0.593383
FamilyXIIIUCG-001	Avg_RQ	20-Week	-0.149077	0.59593
Tuzzerella	Avg_RQ	20-Week	-0.147542	0.599763
LachnospiraceaeNK4A136	Total_Meters	20-Week	-0.146429	0.602383
Erysipelatoclostridium	Total_Breaks	20-Week	-0.146429	0.602383
[Eubacterium]nodatum	REE_24hr	20-Week	-0.144772	0.606705
Lactobacillus	Total_Meters	20-Week	-0.142857	0.61144
Lactococcus	TEE_24hr	20-Week	-0.142857	0.61144
unculturedPeptococcaceae	Total_Breaks	20-Week	-0.142857	0.61144
OscillospiraceaeUCG-005	REE_24hr	20-Week	0.140408	0.617704
LachnospiraceaeUCG-004	TEE_24hr	20-Week	-0.139291	0.620533
Oscillibacter	REE_24hr	20-Week	0.139286	0.620551
LachnospiraceaeUCG-006	NREE_24hr	20-Week	0.139286	0.620551
LachnospiraceaeNK4A136	NREE_24hr	20-Week	-0.139286	0.620551
unculturedChristensenellaceae	Total_Meters	20-Week	-0.137856	0.624174
Marvinbryantia	Total_Breaks	20-Week	0.137505	0.625065
Oscillibacter	NREE_24hr	20-Week	-0.135714	0.629716
LachnospiraceaeUCG-004	REE_24hr	20-Week	-0.135526	0.6301
unculturedRuminococcaceae	REE_24hr	20-Week	0.135141	0.631083
unculturedRuminococcaceae	%REE	20-Week	0.135141	0.631083
unculturedRuminococcaceae	%NREE	20-Week	-0.135141	0.631083
Turicibacter	NREE_24hr	20-Week	0.134568	0.632544
Marvinbryantia	%REE	20-Week	-0.132921	0.636751
Marvinbryantia	%NREE	20-Week	0.132921	0.636751
Bacteroides	Avg_RQ	20-Week	-0.132143	0.638933
Lachnoclostridium	Total_Meters	20-Week	-0.132143	0.638933
Intestinimonas	Total_Meters	20-Week	-0.132143	0.638933
Anaerotruncus	%REE	20-Week	-0.131537	0.640297
Anaerotruncus	%NREE	20-Week	0.131537	0.640297
unculturedChristensenellaceae	Total_Breaks	20-Week	0.130197	0.643736
UknownRuminococcaceae	Total_Breaks	20-Week	-0.129735	0.644923
[Eubacterium]ventriosum	Avg_RQ	20-Week	-0.126773	0.652553
ASF356	NREE_24hr	20-Week	-0.124329	0.658872
unculturedErysipelotrichaceae	Avg_RQ	20-Week	-0.123718	0.660457
OscillospiralesUCG-010	REE_24hr	20-Week	-0.121865	0.665268
Roseburia	NREE_24hr	20-Week	-0.121429	0.666889
LachnospiraceaeNK4B4	REE_24hr	20-Week	0.120736	0.668202
LachnospiraceaeNK4B4	%REE	20-Week	-0.120736	0.668202
LachnospiraceaeNK4B4	%NREE	20-Week	0.120736	0.668202
ButyricicoccaceaeUCG-009	Avg_RQ	20-Week	-0.116844	0.67836
[Eubacterium]coprostanoligenes	NREE_24hr	20-Week	0.116213	0.680013
OscillospiralesUCG-010	NREE_24hr	20-Week	0.114696	0.683989
Tuzzerella	REE_24hr	20-Week	-0.114345	0.68491
LachnospiraceaeFCS020	Total_Meters	20-Week	-0.114345	0.68491
Alistipes	Total_Breaks	20-Week	-0.114286	0.685768
Oscillibacter	TEE_24hr	20-Week	0.114286	0.685768
UknownRuminococcaceae	%REE	20-Week	0.111716	0.691822
UknownRuminococcaceae	%NREE	20-Week	-0.111716	0.691822
Monoglobus	REE_24hr	20-Week	-0.110563	0.694861
IncertaeSedis	Total_Meters	20-Week	0.110714	0.695276
FamilyXIIIUCG-001	Total_Breaks	20-Week	-0.108786	0.699553
Dubosiella	Total_Meters	20-Week	-0.108663	0.699879
unculturedPeptococcaceae	Total_Meters	20-Week	-0.103571	0.714424
[Eubacterium]ventriosum	TEE_24hr	20-Week	0.102626	0.715896
Romboutsia	Total_Meters	20-Week	0.1	0.72406
Enterococcus	TEE_24hr	20-Week	-0.0978059	0.728763
OscillospiralesUCG-010	TEE_24hr	20-Week	-0.0967748	0.731525
ClostridiavadinBB60	REE_24hr	20-Week	0.0941154	0.738661
ASF356	Total_Meters	20-Week	-0.0918956	0.744634
Turicibacter	Avg_RQ	20-Week	-0.0909241	0.747252
Bifidobacterium	Total_Breaks	20-Week	0.0903508	0.748798
OscillospiraceaeUCG-005	Total_Meters	20-Week	0.0893509	0.751497
Faecalibaculum	NREE_24hr	20-Week	0.0892857	0.753207
ClostridiumSenuStricto1	REE_24hr	20-Week	0.0892857	0.753207
unculturedLachnospiraceae	NREE_24hr	20-Week	0.0892857	0.753207
Colidextribacter	TEE_24hr	20-Week	0.0892857	0.753207
unculturedPeptococcaceae	%REE	20-Week	0.0892857	0.753207
unculturedPeptococcaceae	%NREE	20-Week	-0.0892857	0.753207
ButyricicoccaceaeUCG-009	TEE_24hr	20-Week	-0.0886405	0.753415
Faecalibaculum	%NREE	20-Week	0.0857143	0.762997
Faecalibaculum	%REE	20-Week	-0.0857143	0.762997
Parasutterella	Total_Breaks	20-Week	0.0821429	0.772822
LachnospiraceaeA2	Avg_RQ	20-Week	-0.0821429	0.772822
unculturedLachnospiraceae	Avg_RQ	20-Week	-0.0821429	0.772822
ASF356	Avg_RQ	20-Week	-0.0792825	0.778816
LachnospiraceaeUCG-004	%REE	20-Week	0.0790569	0.779431
LachnospiraceaeUCG-004	%NREE	20-Week	-0.0790569	0.779431
[Eubacterium]brachy	Total_Breaks	20-Week	-0.0786417	0.780563
[Eubacterium]ventriosum	NREE_24hr	20-Week	-0.0784786	0.781008
LachnospiraceaeNK4B4	Total_Breaks	20-Week	-0.0784786	0.781008
Roseburia	Total_Meters	20-Week	0.0785714	0.782681
LachnospiraceaeUCG-006	%REE	20-Week	0.0785714	0.782681
LachnospiraceaeUCG-006	%NREE	20-Week	-0.0785714	0.782681
Monoglobus	%NREE	20-Week	0.0765438	0.78629
Monoglobus	%REE	20-Week	-0.0765438	0.78629
unculturedOscillospiraceae	Avg_RQ	20-Week	0.075	0.792571
LachnospiraceaeGCA-900066575	Total_Breaks	20-Week	0.075	0.792571
Faecalibaculum	Total_Meters	20-Week	-0.075	0.792571
LachnospiraceaeGCA-900066575	REE_24hr	20-Week	-0.075	0.792571
LachnospiraceaeGCA-900066575	Total_Meters	20-Week	-0.075	0.792571
OscillospiraceaeNK4A214	REE_24hr	20-Week	0.0740336	0.793156
DefluviitaleaceaeUCG-011	NREE_24hr	20-Week	0.0727393	0.796702
[Eubacterium]fissicatena	REE_24hr	20-Week	0.0724418	0.797517
LachnospiraceaeA2	TEE_24hr	20-Week	-0.0714286	0.802492
Enterorhabdus	Total_Breaks	20-Week	-0.0714286	0.802492
RF39	REE_24hr	20-Week	-0.0687524	0.807647
LachnospiraceaeFCS020	Total_Breaks	20-Week	0.0682383	0.80906
Blautia	%NREE	20-Week	0.0678571	0.812443
Alistipes	Total_Meters	20-Week	0.0678571	0.812443
Blautia	%REE	20-Week	-0.0678571	0.812443
unculturedRuminococcaceae	TEE_24hr	20-Week	-0.0648675	0.818343
unculturedRuminococcaceae	Avg_RQ	20-Week	-0.0648675	0.818343
[Eubacterium]nodatum	TEE_24hr	20-Week	-0.0643432	0.819789
OscillospiraceaeUCG-005	%NREE	20-Week	0.063822	0.821227
OscillospiraceaeUCG-005	%REE	20-Week	-0.063822	0.821227
Akkermansia	%REE	20-Week	0.0642857	0.822421
Akkermansia	%NREE	20-Week	-0.0642857	0.822421
[Eubacterium]brachy	NREE_24hr	20-Week	0.0625559	0.824723
[Eubacterium]xylanophilum	NREE_24hr	20-Week	-0.0608612	0.829406
Staphylococcus	REE_24hr	20-Week	0.0604367	0.83058
LachnospiraceaeNK4B4	Total_Meters	20-Week	0.0603682	0.830769
unculturedOscillospiraceae	NREE_24hr	20-Week	0.0607143	0.832426
Anaerotruncus	REE_24hr	20-Week	0.0594619	0.833277
Tuzzerella	Total_Meters	20-Week	-0.0590169	0.834509
unknownOscillospiraceae	Avg_RQ	20-Week	-0.0589813	0.834607
FamilyXIIIUCG-001	NREE_24hr	20-Week	-0.0564076	0.841738
unculturedChristensenellaceae	%REE	20-Week	0.0561634	0.842416
unculturedChristensenellaceae	%NREE	20-Week	-0.0561634	0.842416
Muribaculaceae	%REE	20-Week	-0.0571429	0.842456
Muribaculaceae	%NREE	20-Week	0.0571429	0.842456
Marvinbryantia	REE_24hr	20-Week	0.0550019	0.845638
Akkermansia	Total_Meters	20-Week	0.0535714	0.852509
UknownRuminococcaceae	NREE_24hr	20-Week	0.0522544	0.85327
Bifidobacterium	NREE_24hr	20-Week	-0.04894	0.862492
ClostridiumSenuStricto1	%NREE	20-Week	0.05	0.862585
Oscillibacter	Avg_RQ	20-Week	0.05	0.862585
ClostridiumSenuStricto1	%REE	20-Week	-0.05	0.862585
LachnospiraceaeGCA-900066575	TEE_24hr	20-Week	-0.05	0.862585
Intestinimonas	Avg_RQ	20-Week	-0.05	0.862585
Lactococcus	REE_24hr	20-Week	-0.05	0.862585
unknownLachnospiraceae	NREE_24hr	20-Week	-0.05	0.862585
ButyricicoccaceaeUCG-009	REE_24hr	20-Week	-0.0483494	0.864137
LachnospiraceaeUCG-004	Total_Breaks	20-Week	-0.0451754	0.872987
LachnospiraceaeUCG-004	Avg_RQ	20-Week	-0.0451754	0.872987
[Eubacterium]fissicatena	NREE_24hr	20-Week	0.0422577	0.881135
ClostridiumSenuStricto1	Total_Meters	20-Week	0.0428571	0.882796
unculturedLachnospiraceae	TEE_24hr	20-Week	0.0428571	0.882796
unculturedLachnospiraceae	%NREE	20-Week	0.0428571	0.882796
Acetatifactor	%NREE	20-Week	0.0428571	0.882796
Faecalibaculum	REE_24hr	20-Week	-0.0428571	0.882796
ClostridiumSenuStricto1	Total_Breaks	20-Week	-0.0428571	0.882796
unculturedLachnospiraceae	%REE	20-Week	-0.0428571	0.882796
Acetatifactor	%REE	20-Week	-0.0428571	0.882796
Monoglobus	Total_Meters	20-Week	0.0403981	0.886334
LachnospiraceaeUCG-006	TEE_24hr	20-Week	0.0392857	0.892928
Bifidobacterium	Avg_RQ	20-Week	-0.0376462	0.894035
ButyricicoccaceaeUCG-009	Total_Breaks	20-Week	0.036262	0.897912
Enterococcus	NREE_24hr	20-Week	-0.0361457	0.898238
Romboutsia	NREE_24hr	20-Week	0.0357143	0.903077
Muribaculaceae	Total_Breaks	20-Week	0.0357143	0.903077
Roseburia	%REE	20-Week	0.0357143	0.903077
Roseburia	%NREE	20-Week	-0.0357143	0.903077
UknownRuminococcaceae	TEE_24hr	20-Week	-0.0324337	0.908646
OscillospiralesUCG-010	Total_Meters	20-Week	-0.0322583	0.909138
Bacteroides	TEE_24hr	20-Week	0.0321429	0.91324
Bacteroides	NREE_24hr	20-Week	0.0321429	0.91324
Colidextribacter	Avg_RQ	20-Week	0.0321429	0.91324
Enterorhabdus	NREE_24hr	20-Week	0.0321429	0.91324
[Eubacterium]nodatum	Avg_RQ	20-Week	0.0303843	0.914398
[Eubacterium]fissicatena	TEE_24hr	20-Week	0.0301841	0.91496
Monoglobus	TEE_24hr	20-Week	-0.029767	0.916132
LachnospiraceaeFCS020	NREE_24hr	20-Week	-0.0295084	0.916858
[Eubacterium]coprostanoligenes	Avg_RQ	20-Week	0.0290532	0.918137
Colidextribacter	NREE_24hr	20-Week	-0.0285714	0.923417
[Eubacterium]fissicatena	%NREE	20-Week	-0.0241473	0.931927
[Eubacterium]fissicatena	%REE	20-Week	0.0241473	0.931927
LachnospiraceaeNK4A136	Total_Breaks	20-Week	-0.025	0.933604
RF39	%REE	20-Week	-0.0229175	0.935387
RF39	%NREE	20-Week	0.0229175	0.935387
IncertaeSedis	NREE_24hr	20-Week	-0.0214286	0.943802
OscillospiralesUCG-010	%NREE	20-Week	-0.0179213	0.949455
OscillospiralesUCG-010	%REE	20-Week	0.0179213	0.949455
OscillospiraceaeUCG-005	Total_Breaks	20-Week	0.0178702	0.949599
LachnospiraceaeUCG-006	REE_24hr	20-Week	-0.0178571	0.954008
ClostridiavadinBB60	TEE_24hr	20-Week	0.0150585	0.957522
Staphylococcus	TEE_24hr	20-Week	0.0120873	0.965898
UknownRuminococcaceae	REE_24hr	20-Week	-0.0108112	0.969496
Tuzzerella	NREE_24hr	20-Week	0.00922139	0.973981
Faecalibaculum	TEE_24hr	20-Week	-0.0107143	0.97444
LachnospiraceaeA2	REE_24hr	20-Week	-0.0107143	0.97444
Roseburia	Total_Breaks	20-Week	-0.0107143	0.97444
Lactococcus	%REE	20-Week	-0.0107143	0.97444
Lactococcus	%NREE	20-Week	0.0107143	0.97444
Monoglobus	Avg_RQ	20-Week	-0.00850487	0.976002
[Eubacterium]coprostanoligenes	%REE	20-Week	-0.00774752	0.978138
[Eubacterium]coprostanoligenes	%NREE	20-Week	0.00774752	0.978138
OscillospiraceaeUCG-005	Avg_RQ	20-Week	-0.00765865	0.978389
OscillospiraceaeNK4A214	TEE_24hr	20-Week	-0.00765865	0.978389
[Eubacterium]xylanophilum	Total_Breaks	20-Week	0.00737711	0.979183
Dubosiella	REE_24hr	20-Week	-0.00603682	0.982965
Dubosiella	TEE_24hr	20-Week	0.00603682	0.982965
Lactococcus	Avg_RQ	20-Week	0.00714286	0.984663
[Eubacterium]brachy	Avg_RQ	20-Week	-0.00536193	0.984869
ASF356	Total_Breaks	20-Week	-0.00360375	0.98983
LachnospiraceaeA2	NREE_24hr	20-Week	-0.00357143	0.994887
Muribaculaceae	Total_Meters	20-Week	-0.00357143	0.994887
unculturedLachnospiraceae	REE_24hr	20-Week	0.00357143	0.994887
LachnospiraceaeGCA-900066575	NREE_24hr	20-Week	0.00357143	0.994887
Bacteroides	REE_24hr	20-Week	0	1
Erysipelatoclostridium	Total_Meters	20-Week	0	1
LachnospiraceaeGCA-900066575	%REE	20-Week	0	1
LachnospiraceaeGCA-900066575	%NREE	20-Week	0	1
