# Supplementary material for: Oral Contraceptives Induce Time- and Intestinal Segment-Dependent Shifts in the Gut Microbiota
Source: Nutrients. 2025 Aug 9;17(16):2591. doi: 10.3390/nu17162591 (PMC12388937; doi:10.3390/nu17162591)
Supplement: Supplementary file 1 [file nutrients-17-02591-s001.zip › SI Table4.xlsx]

## Sheet: Sheet1
SI Table S4: Spearman correlations performed between indirect calorimetry factors and colonic microbiota
Genus	Factor	Treatment Duration	Rho	p-value
LachnospiraceaeUCG-004	%REE	12-Week	-0.686518	0.000588486
LachnospiraceaeUCG-004	%NREE	12-Week	0.686518	0.000588486
[Eubacterium]coprostanoligenes	Total_Breaks	12-Week	0.622824	0.00256377
LachnospiraceaeNK4A136	%NREE	12-Week	0.614286	0.00370231
LachnospiraceaeNK4A136	%REE	12-Week	-0.614286	0.00370231
Turicibacter	NREE_24hr	12-Week	0.586535	0.00519467
[Eubacterium]coprostanoligenes	Total_Meters	12-Week	0.573728	0.0065403
unculturedOscillospiraceae	%REE	12-Week	-0.571614	0.0067878
unculturedOscillospiraceae	%NREE	12-Week	0.571614	0.0067878
Lactobacillus	Avg_RQ	12-Week	-0.564172	0.00772138
Blautia	NREE_24hr	12-Week	0.557143	0.00977182
Roseburia	%REE	12-Week	-0.513316	0.0173174
Roseburia	%NREE	12-Week	0.513316	0.0173174
Enterococcus	%REE	12-Week	-0.504683	0.0196345
Enterococcus	%NREE	12-Week	0.504683	0.0196345
IncertaeSedis	Total_Meters	12-Week	0.486285	0.025402
IncertaeSedis	NREE_24hr	12-Week	0.473213	0.0302616
ClostridiaUCG-014	NREE_24hr	12-Week	-0.471628	0.0308973
ClostridiaUCG-014	TEE_24hr	12-Week	-0.465946	0.0332638
Turicibacter	TEE_24hr	12-Week	0.45967	0.0360404
unculturedChristensenellaceae	TEE_24hr	12-Week	0.456134	0.0376827
Lactobacillus	%REE	12-Week	0.450817	0.0402619
Lactobacillus	%NREE	12-Week	-0.450817	0.0402619
Turicibacter	Total_Breaks	12-Week	0.442291	0.0446816
IncertaeSedis	Total_Breaks	12-Week	0.440532	0.0456384
Alistipes	%NREE	12-Week	0.433766	0.0508039
Alistipes	%REE	12-Week	-0.433766	0.0508039
Roseburia	Total_Breaks	12-Week	0.425999	0.0541629
unculturedChristensenellaceae	REE_24hr	12-Week	0.425555	0.054441
Lactobacillus	NREE_24hr	12-Week	-0.422804	0.0561908
LachnospiraceaeNK4A136	REE_24hr	12-Week	-0.424675	0.0562785
DefluviitaleaceaeUCG-011	%NREE	12-Week	0.418594	0.0589504
DefluviitaleaceaeUCG-011	%REE	12-Week	-0.418594	0.0589504
Acetatifactor	NREE_24hr	12-Week	0.417611	0.0596089
ClostridiavadinBB60	REE_24hr	12-Week	-0.4167	0.0602251
[Eubacterium]nodatum	NREE_24hr	12-Week	0.414388	0.0618092
Tuzzerella	NREE_24hr	12-Week	0.41238	0.0632106
[Eubacterium]coprostanoligenes	NREE_24hr	12-Week	0.402591	0.0703903
Roseburia	NREE_24hr	12-Week	0.398216	0.0737909
[Eubacterium]nodatum	Total_Breaks	12-Week	0.397394	0.0744436
Turicibacter	REE_24hr	12-Week	0.396237	0.0753692
Turicibacter	Total_Meters	12-Week	0.395368	0.07607
ButyricicoccaceaeUCG-009	NREE_24hr	12-Week	0.392761	0.0782018
LachnospiraceaeUCG-004	REE_24hr	12-Week	-0.387335	0.0827821
UCG-005	NREE_24hr	12-Week	0.382088	0.0873984
Lactobacillus	Total_Meters	12-Week	-0.377852	0.0912614
ClostridiavadinBB60	TEE_24hr	12-Week	-0.37503	0.0939047
Bifidobacterium	REE_24hr	12-Week	0.374797	0.094125
Corynebacterium	%REE	12-Week	-0.369274	0.0994684
Corynebacterium	%NREE	12-Week	0.369274	0.0994684
[Eubacterium]ventriosum	Total_Breaks	12-Week	-0.369274	0.0994684
[Eubacterium]ventriosum	Total_Meters	12-Week	-0.369274	0.0994684
Enterorhabdus	%REE	12-Week	0.367301	0.101431
Enterorhabdus	%NREE	12-Week	-0.367301	0.101431
Lactobacillus	Total_Breaks	12-Week	-0.366126	0.102613
[Eubacterium]nodatum	TEE_24hr	12-Week	0.366021	0.102719
unculturedRuminococcaceae	Avg_RQ	12-Week	-0.36541	0.103337
Dubosiella	%REE	12-Week	0.363046	0.105758
Dubosiella	%NREE	12-Week	-0.363046	0.105758
Blautia	TEE_24hr	12-Week	0.361039	0.108428
unculturedLachnospiraceae	NREE_24hr	12-Week	0.355844	0.11389
unculturedChristensenellaceae	NREE_24hr	12-Week	0.354205	0.115175
UCG-005	TEE_24hr	12-Week	0.353225	0.116255
UnknownOscillospiraceae	Avg_RQ	12-Week	-0.348445	0.121627
Bifidobacterium	TEE_24hr	12-Week	0.344917	0.125705
ButyricicoccaceaeUCG-009	Total_Breaks	12-Week	0.344101	0.126663
RF39	%REE	12-Week	0.344012	0.126768
RF39	%NREE	12-Week	-0.344012	0.126768
LachnospiraceaeFCS020	Total_Meters	12-Week	0.34283	0.128163
Tuzzerella	TEE_24hr	12-Week	0.340718	0.130685
Alistipes	REE_24hr	12-Week	-0.34026	0.131493
[Eubacterium]nodatum	REE_24hr	12-Week	0.338569	0.133288
Muribaculaceae	TEE_24hr	12-Week	-0.333766	0.139383
Corynebacterium	TEE_24hr	12-Week	-0.332347	0.14103
Corynebacterium	REE_24hr	12-Week	-0.332347	0.14103
[Eubacterium]ventriosum	%NREE	12-Week	-0.332347	0.14103
[Eubacterium]ventriosum	%REE	12-Week	0.332347	0.14103
unculturedChristensenellaceae	Total_Meters	12-Week	0.331271	0.142401
Erysipelatoclostridium	REE_24hr	12-Week	0.331169	0.142632
[Eubacterium]coprostanoligenes	TEE_24hr	12-Week	0.331051	0.142682
Anaerotruncus	NREE_24hr	12-Week	0.330486	0.143406
UCG-005	REE_24hr	12-Week	0.325737	0.149597
Enterorhabdus	Total_Meters	12-Week	-0.32456	0.151159
ClostridiavadinBB60	%REE	12-Week	-0.323889	0.152055
ClostridiavadinBB60	%NREE	12-Week	0.323889	0.152055
Muribaculaceae	REE_24hr	12-Week	-0.322078	0.154436
IncertaeSedis	%REE	12-Week	-0.321575	0.155173
IncertaeSedis	%NREE	12-Week	0.321575	0.155173
Oscillibacter	%NREE	12-Week	0.320883	0.156114
Oscillibacter	%REE	12-Week	-0.320883	0.156114
Enterococcus	REE_24hr	12-Week	-0.31909	0.158573
Parasutterella	Total_Meters	12-Week	0.318182	0.159703
Lachnospiraceae	Total_Breaks	12-Week	0.317654	0.16056
Anaeroplasma	TEE_24hr	12-Week	-0.317462	0.160827
Faecalibaculum	NREE_24hr	12-Week	-0.311688	0.168761
ButyricicoccaceaeUCG-009	%REE	12-Week	-0.309343	0.1724
ButyricicoccaceaeUCG-009	%NREE	12-Week	0.309343	0.1724
Erysipelatoclostridium	TEE_24hr	12-Week	0.307792	0.174366
ButyricicoccaceaeUCG-009	TEE_24hr	12-Week	0.306736	0.176234
unculturedOscillospiraceae	REE_24hr	12-Week	-0.305944	0.177412
ASF356	%REE	12-Week	-0.305439	0.178164
ASF356	%NREE	12-Week	0.305439	0.178164
Alistipes	TEE_24hr	12-Week	-0.303896	0.180101
Acetatifactor	TEE_24hr	12-Week	0.303177	0.181563
LachnospiraceaeFCS020	NREE_24hr	12-Week	0.303054	0.181749
LachnospiraceaeFCS020	Avg_RQ	12-Week	0.303054	0.181749
ClostridiaUCG-014	REE_24hr	12-Week	-0.303054	0.181749
UnknownLachnospiraceae	%NREE	12-Week	0.302597	0.182042
UnknownLachnospiraceae	%REE	12-Week	-0.302597	0.182042
[Eubacterium]xylanophilum	%REE	12-Week	-0.301512	0.184093
[Eubacterium]xylanophilum	%NREE	12-Week	0.301512	0.184093
Anaeroplasma	REE_24hr	12-Week	-0.299554	0.1871
ButyricicoccaceaeUCG-009	Avg_RQ	12-Week	0.294571	0.194898
Lachnoclostridium	NREE_24hr	12-Week	0.292208	0.198091
Blautia	Total_Breaks	12-Week	0.290909	0.200163
A2	Avg_RQ	12-Week	-0.28961	0.202251
Staphylococcus	TEE_24hr	12-Week	-0.289357	0.20329
LachnospiraceaeNK4A136	TEE_24hr	12-Week	-0.288312	0.204353
Marvinbryantia	Avg_RQ	12-Week	0.288488	0.204712
LachnospiraceaeFCS020	TEE_24hr	12-Week	0.287902	0.205676
Oscillibacter	NREE_24hr	12-Week	0.287756	0.205916
ClostridiumSensuStricto	NREE_24hr	12-Week	0.285714	0.208601
OscillospiraceaeNK4A214	TEE_24hr	12-Week	-0.285402	0.209815
RF39	Avg_RQ	12-Week	0.285402	0.209815
Faecalibaculum	Total_Meters	12-Week	-0.284416	0.210748
Staphylococcus	%NREE	12-Week	0.284144	0.21192
Staphylococcus	%REE	12-Week	-0.284144	0.21192
Tuzzerella	REE_24hr	12-Week	0.282738	0.214288
Staphylococcus	Total_Breaks	12-Week	-0.282406	0.21485
unculturedChristensenellaceae	Total_Breaks	12-Week	0.280306	0.218425
unculturedLachnospiraceae	Total_Breaks	12-Week	0.279221	0.219485
Dubosiella	Avg_RQ	12-Week	0.276761	0.22455
unculturedChristensenellaceae	Avg_RQ	12-Week	0.275209	0.227266
Acetatifactor	REE_24hr	12-Week	0.27494	0.22774
Monoglobus	NREE_24hr	12-Week	0.270855	0.235004
OscillospiraceaeNK4A214	NREE_24hr	12-Week	-0.270113	0.236338
Bifidobacterium	%REE	12-Week	0.26697	0.242049
Bifidobacterium	%NREE	12-Week	-0.26697	0.242049
Blautia	REE_24hr	12-Week	0.266234	0.242386
Lactococcus	Total_Breaks	12-Week	0.266234	0.242386
Lachnoclostridium	%NREE	12-Week	0.263636	0.247148
Lachnoclostridium	%REE	12-Week	-0.263636	0.247148
Dubosiella	REE_24hr	12-Week	0.262109	0.251053
Parasutterella	Total_Breaks	12-Week	0.258442	0.256857
[Eubacterium]ventriosum	NREE_24hr	12-Week	-0.258492	0.257892
Romboutsia	Avg_RQ	12-Week	0.254545	0.2643
Akkermansia	Avg_RQ	12-Week	0.253247	0.266812
DefluviitaleaceaeUCG-011	REE_24hr	12-Week	-0.251914	0.27063
Staphylococcus	Total_Meters	12-Week	-0.250255	0.273904
ClostridiumSensuStricto	TEE_24hr	12-Week	0.248052	0.277013
Erysipelatoclostridium	NREE_24hr	12-Week	0.248052	0.277013
Erysipelatoclostridium	Avg_RQ	12-Week	0.245455	0.282206
[Eubacterium]brachy	%NREE	12-Week	0.244462	0.28553
[Eubacterium]brachy	%REE	12-Week	-0.244462	0.28553
[Eubacterium]coprostanoligenes	REE_24hr	12-Week	0.242677	0.289173
Roseburia	Total_Meters	12-Week	0.242105	0.290347
Colidextribacter	%REE	12-Week	-0.24026	0.292776
Colidextribacter	%NREE	12-Week	0.24026	0.292776
Parasutterella	TEE_24hr	12-Week	0.238961	0.295457
Parasutterella	REE_24hr	12-Week	0.238961	0.295457
LachnospiraceaeFCS020	REE_24hr	12-Week	0.238655	0.297486
Staphylococcus	REE_24hr	12-Week	-0.23809	0.298667
Tuzzerella	Total_Breaks	12-Week	0.235832	0.303409
Faecalibaculum	TEE_24hr	12-Week	-0.235065	0.303593
Lactococcus	NREE_24hr	12-Week	0.231169	0.311868
UnknownLachnospiraceae	REE_24hr	12-Week	-0.231169	0.311868
Lachnospiraceae	NREE_24hr	12-Week	0.231377	0.312898
Romboutsia	NREE_24hr	12-Week	0.22987	0.314657
Blautia	Total_Meters	12-Week	0.228571	0.317461
ButyricicoccaceaeUCG-009	REE_24hr	12-Week	0.226794	0.322849
[Eubacterium]xylanophilum	REE_24hr	12-Week	-0.226674	0.323111
Akkermansia	Total_Meters	12-Week	0.223377	0.328832
unculturedPeptococcaceae	Total_Breaks	12-Week	-0.22226	0.332873
GCA-900066575	REE_24hr	12-Week	-0.222151	0.333117
Sporosarcina	Total_Breaks	12-Week	-0.221565	0.334428
[Eubacterium]ventriosum	Avg_RQ	12-Week	-0.221565	0.334428
FamilyXIIIUCG-001	Total_Meters	12-Week	-0.221565	0.334428
FamilyXIIIUCG-001	Avg_RQ	12-Week	0.221565	0.334428
Dubosiella	Total_Breaks	12-Week	-0.218153	0.342113
ChristensenellaceaeR-7	NREE_24hr	12-Week	0.216763	0.345274
Parasutterella	NREE_24hr	12-Week	0.214286	0.349319
Muribaculaceae	NREE_24hr	12-Week	-0.212987	0.352307
ClostridiavadinBB60	NREE_24hr	12-Week	-0.212138	0.355914
unculturedLachnospiraceae	%REE	12-Week	-0.209091	0.361361
unculturedLachnospiraceae	%NREE	12-Week	0.209091	0.361361
GCA-900066575	Avg_RQ	12-Week	-0.209122	0.362954
Akkermansia	NREE_24hr	12-Week	-0.206494	0.367472
Marvinbryantia	NREE_24hr	12-Week	0.206808	0.368407
[Eubacterium]nodatum	Total_Meters	12-Week	0.20654	0.369041
LachnospiraceaeUCG-004	TEE_24hr	12-Week	-0.205688	0.371063
LachnospiraceaeUCG-004	Avg_RQ	12-Week	0.205688	0.371063
Enterococcus	TEE_24hr	12-Week	-0.205129	0.372394
unculturedOscillospiraceae	NREE_24hr	12-Week	0.204612	0.373627
Roseburia	Avg_RQ	12-Week	0.203739	0.375714
ChristensenellaceaeR-7	TEE_24hr	12-Week	0.201655	0.38072
UCG-010	%REE	12-Week	0.200346	0.383886
UCG-010	%NREE	12-Week	-0.200346	0.383886
[Eubacterium]brachy	REE_24hr	12-Week	-0.199593	0.385713
DefluviitaleaceaeUCG-011	TEE_24hr	12-Week	-0.196985	0.392077
LachnospiraceaeFCS020	%REE	12-Week	-0.196985	0.392077
LachnospiraceaeFCS020	%NREE	12-Week	0.196985	0.392077
Faecalibaculum	Total_Breaks	12-Week	-0.196104	0.392517
ButyricicoccaceaeUCG-009	Total_Meters	12-Week	0.196381	0.393561
LachnospiraceaeFCS020	Total_Breaks	12-Week	0.195091	0.396737
Blautia	%NREE	12-Week	0.192208	0.402154
Colidextribacter	NREE_24hr	12-Week	0.192208	0.402154
Blautia	%REE	12-Week	-0.192208	0.402154
Lactococcus	%NREE	12-Week	0.190909	0.405396
Lactococcus	%REE	12-Week	-0.190909	0.405396
IncertaeSedis	TEE_24hr	12-Week	0.188239	0.413847
Anaerotruncus	TEE_24hr	12-Week	0.187221	0.416423
Bacteroides	%REE	12-Week	0.185714	0.418509
Bacteroides	%NREE	12-Week	-0.185714	0.418509
OscillospiraceaeNK4A214	Total_Meters	12-Week	-0.186021	0.41947
Roseburia	TEE_24hr	12-Week	0.185217	0.421519
GCA-900066575	Total_Meters	12-Week	-0.185017	0.422029
Enterorhabdus	NREE_24hr	12-Week	-0.184986	0.422109
FamilyXIIIUCG-001	NREE_24hr	12-Week	0.184637	0.422999
ClostridiumSensuStricto	Total_Breaks	12-Week	0.183117	0.425153
Monoglobus	TEE_24hr	12-Week	0.179938	0.435101
ClostridiaUCG-014	Total_Meters	12-Week	-0.179938	0.435101
Erysipelatoclostridiaceae	Total_Meters	12-Week	-0.17615	0.444989
ASF356	Total_Meters	12-Week	0.176038	0.445284
Erysipelatoclostridiaceae	NREE_24hr	12-Week	-0.174256	0.449977
Anaeroplasma	Total_Breaks	12-Week	-0.174197	0.450134
unculturedLachnospiraceae	Total_Meters	12-Week	0.172727	0.452299
Bifidobacterium	NREE_24hr	12-Week	0.172783	0.453876
ClostridiavadinBB60	Avg_RQ	12-Week	-0.172362	0.454994
ChristensenellaceaeR-7	Total_Breaks	12-Week	0.17144	0.457447
unculturedLachnospiraceae	TEE_24hr	12-Week	0.168831	0.462711
Anaeroplasma	%REE	12-Week	-0.169313	0.463131
Anaeroplasma	%NREE	12-Week	0.169313	0.463131
Tuzzerella	Total_Meters	12-Week	0.168079	0.466444
[Eubacterium]brachy	Avg_RQ	12-Week	-0.166327	0.471169
Lachnospiraceae	Avg_RQ	12-Week	-0.166017	0.47201
DefluviitaleaceaeUCG-011	Avg_RQ	12-Week	-0.164786	0.475347
Enterorhabdus	REE_24hr	12-Week	0.164284	0.476712
Akkermansia	TEE_24hr	12-Week	-0.163636	0.476787
Erysipelatoclostridiaceae	%REE	12-Week	0.162892	0.480506
Erysipelatoclostridiaceae	%NREE	12-Week	-0.162892	0.480506
ASF356	Total_Breaks	12-Week	0.162244	0.482277
Erysipelatoclostridium	%REE	12-Week	0.161039	0.483907
Erysipelatoclostridium	%NREE	12-Week	-0.161039	0.483907
Lactobacillus	TEE_24hr	12-Week	-0.160913	0.485925
GCA-900066575	TEE_24hr	12-Week	-0.157656	0.494912
ChristensenellaceaeR-7	REE_24hr	12-Week	0.156332	0.498586
Staphylococcus	NREE_24hr	12-Week	-0.15554	0.500791
ClostridiumSensuStricto	Avg_RQ	12-Week	-0.154545	0.501942
GCA-900066575	%NREE	12-Week	0.154398	0.503979
GCA-900066575	%REE	12-Week	-0.154398	0.503979
Faecalibaculum	REE_24hr	12-Week	-0.153247	0.505589
UCG-010	Total_Breaks	12-Week	0.153598	0.506218
unculturedPeptococcaceae	Total_Meters	12-Week	-0.153465	0.506591
unculturedOscillospiraceae	TEE_24hr	12-Week	-0.153297	0.507064
UnknownOscillospiraceae	%REE	12-Week	0.152934	0.508082
UnknownOscillospiraceae	%NREE	12-Week	-0.152934	0.508082
UnknownRuminococcaceae	%REE	12-Week	-0.152894	0.508193
UnknownRuminococcaceae	%NREE	12-Week	0.152894	0.508193
Bacteroides	Total_Breaks	12-Week	0.151948	0.509249
LachnospiraceaeNK4A136	Total_Breaks	12-Week	0.151948	0.509249
Enterorhabdus	Total_Breaks	12-Week	-0.152263	0.509967
[Eubacterium]xylanophilum	TEE_24hr	12-Week	-0.151836	0.511169
RF39	REE_24hr	12-Week	0.150346	0.515371
ClostridiumSensuStricto	REE_24hr	12-Week	0.148052	0.520306
Lachnoclostridium	Total_Breaks	12-Week	0.148052	0.520306
[Eubacterium]xylanophilum	Total_Breaks	12-Week	-0.148238	0.521346
FamilyXIIIUCG-001	TEE_24hr	12-Week	0.14771	0.522847
FamilyXIIIUCG-001	REE_24hr	12-Week	0.14771	0.522847
Corynebacterium	NREE_24hr	12-Week	-0.14771	0.522847
Corynebacterium	Total_Meters	12-Week	-0.14771	0.522847
Corynebacterium	Avg_RQ	12-Week	-0.14771	0.522847
A2	Total_Breaks	12-Week	0.146753	0.524017
OscillospiraceaeNK4A214	REE_24hr	12-Week	-0.145249	0.52987
Akkermansia	REE_24hr	12-Week	-0.142857	0.535227
Colidextribacter	REE_24hr	12-Week	-0.142857	0.535227
LachnospiraceaeUCG-004	NREE_24hr	12-Week	0.142913	0.536579
Monoglobus	REE_24hr	12-Week	0.142057	0.539049
UnknownLachnospiraceae	Total_Breaks	12-Week	0.14026	0.542764
Lachnoclostridium	Avg_RQ	12-Week	-0.14026	0.542764
Marvinbryantia	Total_Breaks	12-Week	0.140768	0.542773
ClostridiavadinBB60	Total_Breaks	12-Week	-0.140163	0.544529
LachnospiraceaeNK4A136	Total_Meters	12-Week	0.138961	0.54655
LachnospiraceaeUCG-004	Total_Meters	12-Week	0.138239	0.550121
UCG-010	NREE_24hr	12-Week	0.136903	0.554018
Alistipes	NREE_24hr	12-Week	-0.136364	0.554161
ASF356	REE_24hr	12-Week	-0.13597	0.556749
GCA-900066575	Total_Breaks	12-Week	-0.135506	0.558109
unculturedPeptococcaceae	REE_24hr	12-Week	0.133621	0.563648
ChristensenellaceaeR-7	Avg_RQ	12-Week	-0.133342	0.564468
UnknownLachnospiraceae	Avg_RQ	12-Week	-0.132468	0.565667
UnknownLachnospiraceae	TEE_24hr	12-Week	-0.131169	0.569526
Enterorhabdus	Avg_RQ	12-Week	-0.13156	0.56973
UCG-010	REE_24hr	12-Week	0.13156	0.56973
[Eubacterium]brachy	TEE_24hr	12-Week	-0.130741	0.572157
ChristensenellaceaeR-7	Total_Meters	12-Week	0.130715	0.572235
Anaeroplasma	NREE_24hr	12-Week	-0.130241	0.573641
Dubosiella	TEE_24hr	12-Week	0.128613	0.578482
Acetatifactor	Total_Meters	12-Week	0.12781	0.580875
Parasutterella	Avg_RQ	12-Week	-0.125974	0.58508
Lactococcus	Total_Meters	12-Week	0.124675	0.588997
Bifidobacterium	Total_Meters	12-Week	-0.124066	0.592092
Dubosiella	Total_Meters	12-Week	-0.123729	0.593108
Oscillibacter	REE_24hr	12-Week	-0.122767	0.596006
[Eubacterium]xylanophilum	Avg_RQ	12-Week	0.120893	0.601672
Intestinimonas	Avg_RQ	12-Week	-0.120862	0.601765
RF39	NREE_24hr	12-Week	-0.117219	0.612841
Romboutsia	%NREE	12-Week	0.115584	0.616731
Romboutsia	%REE	12-Week	-0.115584	0.616731
Bifidobacterium	Avg_RQ	12-Week	-0.114972	0.619712
unculturedPeptococcaceae	TEE_24hr	12-Week	0.113776	0.623383
UCG-005	%REE	12-Week	0.112702	0.626687
UCG-005	%NREE	12-Week	-0.112702	0.626687
Blautia	Avg_RQ	12-Week	0.111688	0.62878
ASF356	TEE_24hr	12-Week	-0.111666	0.629881
Acetatifactor	Avg_RQ	12-Week	0.111462	0.630509
[Eubacterium]ventriosum	TEE_24hr	12-Week	-0.110782	0.632609
[Eubacterium]brachy	Total_Breaks	12-Week	0.10908	0.637879
Lachnospiraceae	Total_Meters	12-Week	0.108499	0.63968
unculturedPeptococcaceae	%REE	12-Week	0.108484	0.639726
unculturedPeptococcaceae	%NREE	12-Week	-0.108484	0.639726
A2	NREE_24hr	12-Week	0.107792	0.640922
Lachnospiraceae	TEE_24hr	12-Week	0.107192	0.643743
Bacteroides	Total_Meters	12-Week	0.106494	0.64499
[Eubacterium]xylanophilum	Total_Meters	12-Week	-0.105062	0.650384
Anaerotruncus	Total_Breaks	12-Week	0.102565	0.6582
OscillospiraceaeNK4A214	Avg_RQ	12-Week	-0.101929	0.660194
Anaerotruncus	REE_24hr	12-Week	0.100937	0.663315
unculturedPeptococcaceae	Avg_RQ	12-Week	-0.0965774	0.677081
Erysipelatoclostridium	Total_Breaks	12-Week	0.0935065	0.686204
Enterococcus	Avg_RQ	12-Week	0.0927965	0.689103
Muribaculaceae	%REE	12-Week	-0.0922078	0.690377
Muribaculaceae	%NREE	12-Week	0.0922078	0.690377
UCG-010	Avg_RQ	12-Week	-0.0921591	0.691137
Intestinimonas	Total_Meters	12-Week	-0.0919601	0.691772
UnknownLachnospiraceae	NREE_24hr	12-Week	0.0909091	0.694558
unculturedLachnospiraceae	Avg_RQ	12-Week	-0.0909091	0.694558
UnknownOscillospiraceae	Total_Meters	12-Week	-0.0895009	0.69964
ClostridiaUCG-014	Total_Breaks	12-Week	-0.0871281	0.70726
OscillospiraceaeNK4A214	%NREE	12-Week	0.08664	0.708831
OscillospiraceaeNK4A214	%REE	12-Week	-0.08664	0.708831
UCG-010	TEE_24hr	12-Week	0.0854809	0.712566
Romboutsia	TEE_24hr	12-Week	0.0818182	0.724069
OscillospiraceaeNK4A214	Total_Breaks	12-Week	-0.0815436	0.7253
Monoglobus	Total_Breaks	12-Week	-0.0814458	0.725617
ClostridiumSensuStricto	%NREE	12-Week	0.0805195	0.728317
ClostridiumSensuStricto	%REE	12-Week	-0.0805195	0.728317
UCG-005	Avg_RQ	12-Week	-0.0797161	0.731235
Muribaculaceae	Avg_RQ	12-Week	0.0792208	0.732574
Romboutsia	Total_Meters	12-Week	-0.0792208	0.732574
Enterococcus	Total_Breaks	12-Week	0.0765164	0.741661
RF39	Total_Breaks	12-Week	-0.0764471	0.741887
unculturedRuminococcaceae	REE_24hr	12-Week	-0.0754227	0.745235
Sporosarcina	NREE_24hr	12-Week	-0.0738549	0.750366
Sporosarcina	%REE	12-Week	0.0738549	0.750366
Sporosarcina	%NREE	12-Week	-0.0738549	0.750366
Sporosarcina	Avg_RQ	12-Week	-0.0738549	0.750366
[Eubacterium]ventriosum	REE_24hr	12-Week	-0.0738549	0.750366
FamilyXIIIUCG-001	%REE	12-Week	-0.0738549	0.750366
FamilyXIIIUCG-001	%NREE	12-Week	0.0738549	0.750366
Dubosiella	NREE_24hr	12-Week	-0.0716324	0.757659
[Eubacterium]coprostanoligenes	Avg_RQ	12-Week	0.0715406	0.75796
RF39	Total_Meters	12-Week	-0.0713506	0.758585
Lachnospiraceae	%REE	12-Week	-0.0705897	0.761086
Lachnospiraceae	%NREE	12-Week	0.0705897	0.761086
Staphylococcus	Avg_RQ	12-Week	0.0686464	0.767487
Tuzzerella	Avg_RQ	12-Week	0.0684043	0.768286
Acetatifactor	Total_Breaks	12-Week	0.0683634	0.76842
Colidextribacter	Avg_RQ	12-Week	-0.0675325	0.771218
Faecalibaculum	%REE	12-Week	0.0662338	0.775547
Faecalibaculum	%NREE	12-Week	-0.0662338	0.775547
unculturedOscillospiraceae	Avg_RQ	12-Week	0.0649562	0.779681
Monoglobus	%NREE	12-Week	-0.064399	0.781526
Monoglobus	%REE	12-Week	0.064399	0.781526
Marvinbryantia	TEE_24hr	12-Week	0.0643017	0.781849
unculturedRuminococcaceae	TEE_24hr	12-Week	-0.0637192	0.78378
LachnospiraceaeNK4A136	Avg_RQ	12-Week	-0.0636364	0.784224
Akkermansia	Total_Breaks	12-Week	-0.0623377	0.788573
UnknownRuminococcaceae	Total_Meters	12-Week	-0.0611577	0.792285
UnknownRuminococcaceae	Avg_RQ	12-Week	-0.0611577	0.792285
Oscillibacter	Total_Meters	12-Week	0.0610588	0.792614
Romboutsia	REE_24hr	12-Week	0.061039	0.792927
Muribaculaceae	Total_Breaks	12-Week	-0.061039	0.792927
Marvinbryantia	Total_Meters	12-Week	0.0599569	0.79628
Lactococcus	TEE_24hr	12-Week	0.0597403	0.797288
DefluviitaleaceaeUCG-011	NREE_24hr	12-Week	0.0587168	0.800411
Lachnospiraceae	REE_24hr	12-Week	0.0575176	0.80441
UCG-005	Total_Breaks	12-Week	-0.0570383	0.80601
Anaeroplasma	Total_Meters	12-Week	-0.0569803	0.806204
Erysipelatoclostridiaceae	TEE_24hr	12-Week	-0.0568227	0.80673
GCA-900066575	NREE_24hr	12-Week	0.0566778	0.807214
Lactobacillus	REE_24hr	12-Week	-0.0566778	0.807214
IncertaeSedis	Avg_RQ	12-Week	0.0562104	0.808775
Turicibacter	Avg_RQ	12-Week	0.0547433	0.813681
ASF356	Avg_RQ	12-Week	-0.0538623	0.81663
Parasutterella	%NREE	12-Week	0.0519481	0.823572
Lachnoclostridium	REE_24hr	12-Week	-0.0519481	0.823572
Parasutterella	%REE	12-Week	-0.0519481	0.823572
unculturedLachnospiraceae	REE_24hr	12-Week	0.0506494	0.827972
unculturedRuminococcaceae	%NREE	12-Week	-0.0494149	0.831553
unculturedRuminococcaceae	%REE	12-Week	0.0494149	0.831553
ClostridiumSensuStricto	Total_Meters	12-Week	-0.0493506	0.832377
A2	Total_Meters	12-Week	-0.0493506	0.832377
UnknownRuminococcaceae	TEE_24hr	12-Week	-0.0484165	0.83491
Marvinbryantia	REE_24hr	12-Week	0.0460539	0.842867
Enterococcus	Total_Meters	12-Week	-0.0455842	0.844451
A2	TEE_24hr	12-Week	0.0454545	0.845621
Bacteroides	TEE_24hr	12-Week	-0.0454545	0.845621
IncertaeSedis	REE_24hr	12-Week	0.0444454	0.848293
UnknownOscillospiraceae	NREE_24hr	12-Week	0.044316	0.84873
Romboutsia	Total_Breaks	12-Week	-0.0441558	0.850045
Colidextribacter	TEE_24hr	12-Week	-0.0441558	0.850045
Intestinimonas	Total_Breaks	12-Week	-0.0433526	0.851983
Bacteroides	Avg_RQ	12-Week	0.0428571	0.854473
DefluviitaleaceaeUCG-011	Total_Meters	12-Week	0.0397759	0.864081
Erysipelatoclostridiaceae	REE_24hr	12-Week	0.0378818	0.870499
Oscillibacter	Avg_RQ	12-Week	-0.0376746	0.871202
Anaerotruncus	%NREE	12-Week	0.0374442	0.871983
Anaerotruncus	%REE	12-Week	-0.0374442	0.871983
Corynebacterium	Total_Breaks	12-Week	-0.0369274	0.873736
Sporosarcina	TEE_24hr	12-Week	-0.0369274	0.873736
Sporosarcina	REE_24hr	12-Week	-0.0369274	0.873736
FamilyXIIIUCG-001	Total_Breaks	12-Week	0.0369274	0.873736
unculturedRuminococcaceae	Total_Meters	12-Week	-0.036411	0.875489
[Eubacterium]brachy	NREE_24hr	12-Week	0.0363599	0.875662
Intestinimonas	NREE_24hr	12-Week	0.0361272	0.876452
Roseburia	REE_24hr	12-Week	0.0357204	0.877833
UnknownOscillospiraceae	Total_Breaks	12-Week	-0.0356266	0.878152
Erysipelatoclostridiaceae	Avg_RQ	12-Week	-0.0340936	0.88336
Marvinbryantia	%REE	12-Week	0.0338887	0.884056
Marvinbryantia	%NREE	12-Week	-0.0338887	0.884056
Enterococcus	NREE_24hr	12-Week	0.0325602	0.888574
ClostridiaUCG-014	%REE	12-Week	0.0321995	0.8898
ClostridiaUCG-014	%NREE	12-Week	-0.0321995	0.8898
Turicibacter	%REE	12-Week	0.0286751	0.901803
Turicibacter	%NREE	12-Week	-0.0286751	0.901803
Oscillibacter	TEE_24hr	12-Week	0.0285807	0.902125
Muribaculaceae	Total_Meters	12-Week	0.0285714	0.903443
Lachnoclostridium	TEE_24hr	12-Week	0.0285714	0.903443
Alistipes	Avg_RQ	12-Week	0.0285714	0.903443
UnknownRuminococcaceae	Total_Breaks	12-Week	-0.0280306	0.904
Tuzzerella	%REE	12-Week	-0.0267102	0.908503
Tuzzerella	%NREE	12-Week	0.0267102	0.908503
Bacteroides	REE_24hr	12-Week	0.025974	0.912389
Lactococcus	REE_24hr	12-Week	0.025974	0.912389
unculturedOscillospiraceae	Total_Breaks	12-Week	0.0246833	0.915422
Anaerotruncus	Total_Meters	12-Week	0.0244201	0.91632
Colidextribacter	Total_Meters	12-Week	0.0246753	0.916866
Bacteroides	NREE_24hr	12-Week	-0.0233766	0.921346
Colidextribacter	Total_Breaks	12-Week	0.0233766	0.921346
UnknownRuminococcaceae	REE_24hr	12-Week	-0.0229341	0.921397
Anaerotruncus	Avg_RQ	12-Week	-0.0227921	0.921882
Erysipelatoclostridiaceae	Total_Breaks	12-Week	-0.0227291	0.922098
Acetatifactor	%NREE	12-Week	0.0222924	0.92359
Acetatifactor	%REE	12-Week	-0.0222924	0.92359
[Eubacterium]nodatum	%REE	12-Week	-0.0222227	0.923828
[Eubacterium]nodatum	%NREE	12-Week	0.0222227	0.923828
ASF356	NREE_24hr	12-Week	0.0216763	0.925696
LachnospiraceaeUCG-004	Total_Breaks	12-Week	0.0213702	0.926742
UCG-005	Total_Meters	12-Week	-0.0213035	0.926971
ClostridiavadinBB60	Total_Meters	12-Week	-0.020835	0.928573
unculturedRuminococcaceae	NREE_24hr	12-Week	-0.0208063	0.928671
RF39	TEE_24hr	12-Week	0.0203859	0.930109
Faecalibaculum	Avg_RQ	12-Week	0.0207792	0.930312
ChristensenellaceaeR-7	%REE	12-Week	-0.0177352	0.939179
ChristensenellaceaeR-7	%NREE	12-Week	0.0177352	0.939179
Akkermansia	%REE	12-Week	-0.0181818	0.939286
Akkermansia	%NREE	12-Week	0.0181818	0.939286
Erysipelatoclostridium	Total_Meters	12-Week	-0.0181818	0.939286
DefluviitaleaceaeUCG-011	Total_Breaks	12-Week	-0.0170468	0.941536
Oscillibacter	Total_Breaks	12-Week	-0.0155895	0.946527
[Eubacterium]brachy	Total_Meters	12-Week	-0.0146987	0.949578
A2	%REE	12-Week	-0.0142857	0.952761
A2	%NREE	12-Week	0.0142857	0.952761
Lactococcus	Avg_RQ	12-Week	0.0142857	0.952761
unculturedChristensenellaceae	%REE	12-Week	-0.0127412	0.956287
unculturedChristensenellaceae	%NREE	12-Week	0.0127412	0.956287
LachnospiraceaeNK4A136	NREE_24hr	12-Week	0.012987	0.957256
UnknownOscillospiraceae	TEE_24hr	12-Week	0.0121652	0.958261
UnknownOscillospiraceae	REE_24hr	12-Week	0.0121652	0.958261
unculturedRuminococcaceae	Total_Breaks	12-Week	-0.0117035	0.959844
UnknownLachnospiraceae	Total_Meters	12-Week	0.0116883	0.961752
Lachnoclostridium	Total_Meters	12-Week	-0.0116883	0.961752
Alistipes	Total_Meters	12-Week	-0.0116883	0.961752
UnknownRuminococcaceae	NREE_24hr	12-Week	-0.0101929	0.965023
A2	REE_24hr	12-Week	0.0103896	0.966249
UCG-010	Total_Meters	12-Week	-0.00868165	0.970207
Anaeroplasma	Avg_RQ	12-Week	-0.00814004	0.972065
Monoglobus	Total_Meters	12-Week	-0.00757636	0.973999
unculturedPeptococcaceae	NREE_24hr	12-Week	0.00661489	0.977297
Enterorhabdus	TEE_24hr	12-Week	0.00601037	0.979372
Intestinimonas	REE_24hr	12-Week	-0.00591172	0.97971
ClostridiaUCG-014	Avg_RQ	12-Week	-0.00568227	0.980498
[Eubacterium]xylanophilum	NREE_24hr	12-Week	0.0050372	0.982711
Intestinimonas	TEE_24hr	12-Week	-0.004598	0.984218
[Eubacterium]coprostanoligenes	%REE	12-Week	0.00420827	0.985556
[Eubacterium]coprostanoligenes	%NREE	12-Week	-0.00420827	0.985556
Monoglobus	Avg_RQ	12-Week	-0.00378818	0.986998
[Eubacterium]nodatum	Avg_RQ	12-Week	-0.00261443	0.991026
Intestinimonas	%REE	12-Week	-0.00197057	0.993236
Intestinimonas	%NREE	12-Week	0.00197057	0.993236
Bifidobacterium	Total_Breaks	12-Week	-0.00194868	0.993311
unculturedOscillospiraceae	Total_Meters	12-Week	0.00129912	0.995541
Alistipes	Total_Breaks	12-Week	-0.0012987	0.997749
Sporosarcina	Total_Meters	12-Week	0	1
Erysipelatoclostridium	Avg_RQ	20-Week	-0.901099	0
UCG-010	NREE_24hr	20-Week	0.718733	0.0056383
Lactococcus	Total_Breaks	20-Week	0.730769	0.00632275
Oscillibacter	Total_Breaks	20-Week	0.714286	0.00814287
Marvinbryantia	Total_Meters	20-Week	0.691092	0.0088984
LachnospiraceaeFCS020	Total_Meters	20-Week	0.679077	0.0106947
DefluviitaleaceaeUCG-011	Avg_RQ	20-Week	-0.665803	0.0129853
Tuzzerella	TEE_24hr	20-Week	-0.664058	0.0133117
ChristensenellaceaeR-7	Avg_RQ	20-Week	0.646419	0.0169706
Erysipelatoclostridium	REE_24hr	20-Week	0.659341	0.0171303
ChristensenellaceaeR-7	Total_Breaks	20-Week	0.640894	0.018258
Romboutsia	Total_Breaks	20-Week	0.648352	0.0195814
unculturedOscillospiraceae	Total_Breaks	20-Week	0.648352	0.0195814
UnknownRuminococcaceae	Total_Breaks	20-Week	-0.620235	0.0237249
UnknownRuminococcaceae	Total_Meters	20-Week	-0.620235	0.0237249
FamilyXIIIUCG-001	TEE_24hr	20-Week	-0.620235	0.0237249
FamilyXIIIUCG-001	REE_24hr	20-Week	-0.620235	0.0237249
Lactococcus	Total_Meters	20-Week	0.631868	0.0237434
A2	TEE_24hr	20-Week	-0.598901	0.0340307
LachnospiraceaeUCG-004	Avg_RQ	20-Week	-0.585369	0.0355717
Erysipelatoclostridium	TEE_24hr	20-Week	0.593407	0.0360257
Intestinimonas	NREE_24hr	20-Week	-0.593407	0.0360257
Bifidobacterium	TEE_24hr	20-Week	-0.576501	0.0391695
FamilyXIIIUCG-001	%REE	20-Week	-0.559085	0.0469913
FamilyXIIIUCG-001	%NREE	20-Week	0.559085	0.0469913
FamilyXIIIUCG-001	Total_Meters	20-Week	0.559085	0.0469913
Colidextribacter	NREE_24hr	20-Week	-0.565934	0.0473396
unculturedChristensenellaceae	%REE	20-Week	0.553617	0.0496634
unculturedChristensenellaceae	%NREE	20-Week	-0.553617	0.0496634
Staphylococcus	Total_Breaks	20-Week	-0.550298	0.0513367
Turicibacter	TEE_24hr	20-Week	0.548241	0.052394
Erysipelatoclostridium	%NREE	20-Week	-0.549451	0.055281
unculturedOscillospiraceae	NREE_24hr	20-Week	-0.549451	0.055281
Erysipelatoclostridium	%REE	20-Week	0.549451	0.055281
Faecalibaculum	Avg_RQ	20-Week	0.543956	0.058134
Bifidobacterium	REE_24hr	20-Week	-0.536937	0.0584834
ClostridiumSensuStricto	Total_Breaks	20-Week	-0.538462	0.0610936
Monoglobus	Avg_RQ	20-Week	-0.529367	0.0628318
ClostridiumSensuStricto	NREE_24hr	20-Week	0.521978	0.0706348
[Eubacterium]xylanophilum	Total_Meters	20-Week	0.513692	0.0725527
unculturedChristensenellaceae	REE_24hr	20-Week	0.50903	0.0756353
Faecalibaculum	REE_24hr	20-Week	-0.510989	0.0775693
IncertaeSedis	NREE_24hr	20-Week	-0.495186	0.085326
Tuzzerella	REE_24hr	20-Week	-0.491779	0.0878365
[Eubacterium]brachy	Total_Meters	20-Week	0.486737	0.0916444
ClostridiumSensuStricto	Avg_RQ	20-Week	-0.489011	0.0928917
LachnospiraceaeUCG-004	REE_24hr	20-Week	0.477853	0.0986265
LachnospiraceaeUCG-004	%REE	20-Week	0.477853	0.0986265
LachnospiraceaeUCG-004	%NREE	20-Week	-0.477853	0.0986265
A2	REE_24hr	20-Week	-0.472527	0.105719
Erysipelatoclostridiaceae	Avg_RQ	20-Week	-0.46291	0.111173
Enterococcus	Total_Meters	20-Week	0.460455	0.113332
Faecalibaculum	TEE_24hr	20-Week	-0.461538	0.114936
UCG-010	%NREE	20-Week	0.454083	0.119069
UCG-010	%REE	20-Week	-0.454083	0.119069
A2	Total_Breaks	20-Week	-0.450549	0.124701
ChristensenellaceaeR-7	Total_Meters	20-Week	0.447521	0.125176
UnknownOscillospiraceae	%REE	20-Week	0.447521	0.125176
UnknownOscillospiraceae	%NREE	20-Week	-0.447521	0.125176
UnknownOscillospiraceae	Avg_RQ	20-Week	-0.441996	0.130477
Staphylococcus	Total_Meters	20-Week	-0.436212	0.136184
Tuzzerella	Total_Breaks	20-Week	-0.432264	0.140172
Staphylococcus	NREE_24hr	20-Week	-0.429501	0.143009
LachnospiraceaeNK4A136	TEE_24hr	20-Week	-0.428571	0.14593
Oscillibacter	NREE_24hr	20-Week	-0.428571	0.14593
Acetatifactor	Total_Meters	20-Week	0.423659	0.149129
LachnospiraceaeFCS020	TEE_24hr	20-Week	-0.421895	0.151011
LachnospiraceaeFCS020	%REE	20-Week	-0.419005	0.154126
LachnospiraceaeFCS020	%NREE	20-Week	0.419005	0.154126
Turicibacter	REE_24hr	20-Week	0.418246	0.154951
Lactobacillus	%NREE	20-Week	-0.417582	0.157419
Lactobacillus	%REE	20-Week	0.417582	0.157419
Bifidobacterium	%REE	20-Week	-0.412594	0.161185
Bifidobacterium	%NREE	20-Week	0.412594	0.161185
OscillospiraceaeNK4A214	Total_Meters	20-Week	-0.401843	0.173485
Roseburia	TEE_24hr	20-Week	0.40129	0.174133
Intestinimonas	TEE_24hr	20-Week	-0.401099	0.175774
Staphylococcus	Avg_RQ	20-Week	0.389235	0.188652
ClostridiavadinBB60	Avg_RQ	20-Week	-0.388255	0.189865
Dubosiella	NREE_24hr	20-Week	0.385758	0.192978
Dubosiella	%NREE	20-Week	0.385758	0.192978
UCG-005	Avg_RQ	20-Week	0.385758	0.192978
Anaeroplasma	Avg_RQ	20-Week	0.385758	0.192978
ClostridiaUCG-014	NREE_24hr	20-Week	0.385758	0.192978
ClostridiaUCG-014	%NREE	20-Week	0.385758	0.192978
[Eubacterium]ventriosum	Avg_RQ	20-Week	0.385758	0.192978
Dubosiella	%REE	20-Week	-0.385758	0.192978
UCG-005	Total_Breaks	20-Week	-0.385758	0.192978
UCG-005	Total_Meters	20-Week	-0.385758	0.192978
Anaeroplasma	Total_Breaks	20-Week	-0.385758	0.192978
Anaeroplasma	Total_Meters	20-Week	-0.385758	0.192978
ClostridiaUCG-014	%REE	20-Week	-0.385758	0.192978
[Eubacterium]ventriosum	Total_Breaks	20-Week	-0.385758	0.192978
[Eubacterium]ventriosum	Total_Meters	20-Week	-0.385758	0.192978
ButyricicoccaceaeUCG-009	Avg_RQ	20-Week	0.384371	0.194721
Roseburia	NREE_24hr	20-Week	0.384334	0.194767
Acetatifactor	Avg_RQ	20-Week	0.379643	0.200735
ASF356	NREE_24hr	20-Week	0.376892	0.204287
Staphylococcus	TEE_24hr	20-Week	-0.369103	0.214556
Marvinbryantia	Total_Breaks	20-Week	0.367839	0.216251
Acetatifactor	Total_Breaks	20-Week	0.365888	0.218885
[Eubacterium]coprostanoligenes	TEE_24hr	20-Week	0.364363	0.220957
Enterococcus	Total_Breaks	20-Week	0.363353	0.222336
Colidextribacter	Total_Breaks	20-Week	0.362637	0.223987
Parasutterella	%REE	20-Week	-0.357143	0.231501
Parasutterella	%NREE	20-Week	0.357143	0.231501
Oscillibacter	Total_Meters	20-Week	0.357143	0.231501
Enterorhabdus	Total_Breaks	20-Week	-0.352132	0.238009
[Eubacterium]fissicatena	Total_Breaks	20-Week	-0.349428	0.241883
LachnospiraceaeFCS020	REE_24hr	20-Week	-0.346763	0.245739
ClostridiavadinBB60	NREE_24hr	20-Week	-0.346443	0.246204
Romboutsia	REE_24hr	20-Week	0.346154	0.247007
Turicibacter	Total_Breaks	20-Week	0.34477	0.248645
LachnospiraceaeNK4A136	Avg_RQ	20-Week	-0.340659	0.254998
Roseburia	REE_24hr	20-Week	0.339118	0.257001
Tuzzerella	NREE_24hr	20-Week	-0.335161	0.262948
Lactobacillus	REE_24hr	20-Week	0.335165	0.263148
RF39	Total_Breaks	20-Week	-0.331957	0.267824
Alistipes	Avg_RQ	20-Week	-0.32967	0.271458
Colidextribacter	Avg_RQ	20-Week	0.32967	0.271458
Anaerotruncus	TEE_24hr	20-Week	-0.328524	0.273106
Bifidobacterium	Total_Breaks	20-Week	-0.327814	0.274205
DefluviitaleaceaeUCG-011	Total_Meters	20-Week	-0.325937	0.277126
ClostridiumSensuStricto	Total_Meters	20-Week	-0.324176	0.279927
Parasutterella	Total_Meters	20-Week	0.324176	0.279927
unculturedChristensenellaceae	NREE_24hr	20-Week	-0.323253	0.281333
Turicibacter	NREE_24hr	20-Week	0.322162	0.283052
Alistipes	Total_Meters	20-Week	-0.318681	0.288555
ClostridiavadinBB60	%REE	20-Week	0.316577	0.291956
ClostridiavadinBB60	%NREE	20-Week	-0.316577	0.291956
LachnospiraceaeUCG-004	TEE_24hr	20-Week	0.316577	0.291956
UnknownOscillospiraceae	REE_24hr	20-Week	0.314922	0.294625
RF39	Avg_RQ	20-Week	-0.314485	0.295332
Romboutsia	%REE	20-Week	0.313187	0.297341
Romboutsia	%NREE	20-Week	-0.313187	0.297341
LachnospiraceaeFCS020	Total_Breaks	20-Week	0.312087	0.29923
ClostridiavadinBB60	Total_Breaks	20-Week	0.310604	0.301654
LachnospiraceaeUCG-004	NREE_24hr	20-Week	-0.310604	0.301654
LachnospiraceaeUCG-004	Total_Breaks	20-Week	0.310604	0.301654
UCG-005	NREE_24hr	20-Week	-0.308607	0.304937
Corynebacterium	TEE_24hr	20-Week	-0.308607	0.304937
Corynebacterium	REE_24hr	20-Week	-0.308607	0.304937
Corynebacterium	Total_Breaks	20-Week	-0.308607	0.304937
Anaeroplasma	NREE_24hr	20-Week	-0.308607	0.304937
Sporosarcina	TEE_24hr	20-Week	-0.308607	0.304937
Sporosarcina	REE_24hr	20-Week	-0.308607	0.304937
Sporosarcina	Total_Breaks	20-Week	-0.308607	0.304937
[Eubacterium]ventriosum	NREE_24hr	20-Week	-0.308607	0.304937
Lachnoclostridium	REE_24hr	20-Week	0.307692	0.306287
Intestinimonas	Total_Meters	20-Week	0.307692	0.306287
Anaerotruncus	NREE_24hr	20-Week	-0.304631	0.311533
UnknownOscillospiraceae	NREE_24hr	20-Week	-0.303872	0.312801
UnknownLachnospiraceae	Total_Breaks	20-Week	0.302198	0.315391
DefluviitaleaceaeUCG-011	Total_Breaks	20-Week	-0.300865	0.317854
Lachnoclostridium	Total_Meters	20-Week	-0.296703	0.324652
Muribaculaceae	Avg_RQ	20-Week	0.296703	0.324652
UnknownLachnospiraceae	Total_Meters	20-Week	0.296703	0.324652
unculturedPeptococcaceae	REE_24hr	20-Week	0.294748	0.328272
Alistipes	Total_Breaks	20-Week	-0.291209	0.334071
Romboutsia	TEE_24hr	20-Week	0.291209	0.334071
[Eubacterium]fissicatena	Total_Meters	20-Week	-0.288278	0.339495
[Eubacterium]nodatum	REE_24hr	20-Week	-0.287297	0.341215
[Eubacterium]nodatum	%REE	20-Week	-0.287297	0.341215
[Eubacterium]nodatum	%NREE	20-Week	0.287297	0.341215
[Eubacterium]xylanophilum	TEE_24hr	20-Week	-0.286712	0.342244
unculturedChristensenellaceae	TEE_24hr	20-Week	0.286097	0.343325
Faecalibaculum	%REE	20-Week	-0.285714	0.343646
Faecalibaculum	%NREE	20-Week	0.285714	0.343646
[Eubacterium]xylanophilum	%REE	20-Week	-0.280738	0.352836
[Eubacterium]xylanophilum	%NREE	20-Week	0.280738	0.352836
A2	%NREE	20-Week	0.28022	0.353376
A2	%REE	20-Week	-0.28022	0.353376
RF39	Total_Meters	20-Week	-0.279543	0.354977
unculturedOscillospiraceae	Total_Meters	20-Week	0.274725	0.363262
LachnospiraceaeNK4A136	NREE_24hr	20-Week	-0.269231	0.373301
unculturedRuminococcaceae	Avg_RQ	20-Week	0.269382	0.373454
[Eubacterium]coprostanoligenes	REE_24hr	20-Week	0.268792	0.374542
Parasutterella	NREE_24hr	20-Week	0.263736	0.383492
Oscillibacter	Avg_RQ	20-Week	0.263736	0.383492
Lactobacillus	TEE_24hr	20-Week	0.258242	0.393835
Lactobacillus	Total_Meters	20-Week	-0.258242	0.393835
Romboutsia	Total_Meters	20-Week	0.258242	0.393835
[Eubacterium]fissicatena	Avg_RQ	20-Week	-0.253336	0.403644
IncertaeSedis	%REE	20-Week	0.253095	0.404106
IncertaeSedis	%NREE	20-Week	-0.253095	0.404106
Lachnoclostridium	TEE_24hr	20-Week	0.252747	0.404328
GCA-900066575	Avg_RQ	20-Week	0.252747	0.404328
Acetatifactor	NREE_24hr	20-Week	-0.250344	0.409407
[Eubacterium]xylanophilum	REE_24hr	20-Week	-0.244899	0.420001
Enterorhabdus	TEE_24hr	20-Week	0.244842	0.420114
Colidextribacter	%NREE	20-Week	-0.241758	0.425759
Colidextribacter	%REE	20-Week	0.241758	0.425759
unculturedRuminococcaceae	Total_Meters	20-Week	0.241191	0.427295
LachnospiraceaeFCS020	NREE_24hr	20-Week	-0.239844	0.42996
[Eubacterium]coprostanoligenes	NREE_24hr	20-Week	0.238926	0.431781
ClostridiavadinBB60	REE_24hr	20-Week	0.238926	0.431781
Lactobacillus	Avg_RQ	20-Week	-0.236264	0.436693
ClostridiumSensuStricto	TEE_24hr	20-Week	0.236264	0.436693
ButyricicoccaceaeUCG-009	REE_24hr	20-Week	-0.235864	0.437882
ASF356	Avg_RQ	20-Week	-0.233838	0.441943
Dubosiella	REE_24hr	20-Week	-0.231455	0.446742
UCG-005	TEE_24hr	20-Week	-0.231455	0.446742
Corynebacterium	%REE	20-Week	-0.231455	0.446742
Corynebacterium	Total_Meters	20-Week	-0.231455	0.446742
Anaeroplasma	TEE_24hr	20-Week	-0.231455	0.446742
Erysipelatoclostridiaceae	%NREE	20-Week	-0.231455	0.446742
Sporosarcina	%REE	20-Week	-0.231455	0.446742
Sporosarcina	Total_Meters	20-Week	-0.231455	0.446742
ClostridiaUCG-014	REE_24hr	20-Week	-0.231455	0.446742
[Eubacterium]ventriosum	TEE_24hr	20-Week	-0.231455	0.446742
Dubosiella	Total_Meters	20-Week	0.231455	0.446742
Corynebacterium	%NREE	20-Week	0.231455	0.446742
Erysipelatoclostridiaceae	%REE	20-Week	0.231455	0.446742
Sporosarcina	%NREE	20-Week	0.231455	0.446742
ClostridiaUCG-014	Total_Meters	20-Week	0.231455	0.446742
Lachnoclostridium	Avg_RQ	20-Week	-0.230769	0.447772
unculturedOscillospiraceae	%NREE	20-Week	-0.230769	0.447772
Oscillibacter	%NREE	20-Week	-0.230769	0.447772
unculturedOscillospiraceae	%REE	20-Week	0.230769	0.447772
Oscillibacter	%REE	20-Week	0.230769	0.447772
[Eubacterium]nodatum	NREE_24hr	20-Week	0.226523	0.456754
Monoglobus	NREE_24hr	20-Week	0.222397	0.465213
Staphylococcus	REE_24hr	20-Week	-0.221462	0.46714
[Eubacterium]nodatum	Total_Breaks	20-Week	-0.220998	0.468097
ASF356	%REE	20-Week	-0.220083	0.469989
IncertaeSedis	Avg_RQ	20-Week	-0.220083	0.469989
ASF356	%NREE	20-Week	0.220083	0.469989
Lactobacillus	NREE_24hr	20-Week	-0.21978	0.470353
Lachnoclostridium	%NREE	20-Week	-0.21978	0.470353
Erysipelatoclostridium	Total_Meters	20-Week	-0.21978	0.470353
unculturedLachnospiraceae	TEE_24hr	20-Week	-0.21978	0.470353
Lachnoclostridium	%REE	20-Week	0.21978	0.470353
Tuzzerella	%REE	20-Week	-0.219265	0.471683
Tuzzerella	%NREE	20-Week	0.219265	0.471683
ButyricicoccaceaeUCG-009	TEE_24hr	20-Week	-0.218393	0.473492
Marvinbryantia	Avg_RQ	20-Week	-0.215502	0.479512
LachnospiraceaeNK4A136	REE_24hr	20-Week	-0.214286	0.481851
unculturedRuminococcaceae	NREE_24hr	20-Week	-0.213	0.48475
unculturedChristensenellaceae	Avg_RQ	20-Week	-0.211786	0.487301
UCG-010	REE_24hr	20-Week	-0.21172	0.487441
Monoglobus	Total_Meters	20-Week	0.209867	0.491346
[Eubacterium]nodatum	TEE_24hr	20-Week	-0.204423	0.502908
Monoglobus	%REE	20-Week	-0.203603	0.50466
Monoglobus	%NREE	20-Week	0.203603	0.50466
A2	NREE_24hr	20-Week	-0.203297	0.505255
LachnospiraceaeNK4A136	%REE	20-Week	-0.203297	0.505255
Muribaculaceae	Total_Meters	20-Week	0.203297	0.505255
LachnospiraceaeNK4A136	%NREE	20-Week	0.203297	0.505255
ButyricicoccaceaeUCG-009	%REE	20-Week	-0.200921	0.510408
ButyricicoccaceaeUCG-009	%NREE	20-Week	0.200921	0.510408
Enterorhabdus	REE_24hr	20-Week	0.198074	0.516543
Tuzzerella	Avg_RQ	20-Week	0.197338	0.518135
[Eubacterium]fissicatena	TEE_24hr	20-Week	-0.192186	0.529335
Enterococcus	Avg_RQ	20-Week	0.187941	0.538639
UnknownOscillospiraceae	Total_Meters	20-Week	-0.187848	0.538844
unculturedOscillospiraceae	Avg_RQ	20-Week	0.186813	0.541341
Enterococcus	%REE	20-Week	-0.184809	0.545551
Enterococcus	%NREE	20-Week	0.184809	0.545551
Akkermansia	NREE_24hr	20-Week	-0.181319	0.553622
LachnospiraceaeNK4A136	Total_Meters	20-Week	0.181319	0.553622
Colidextribacter	TEE_24hr	20-Week	-0.181319	0.553622
UCG-010	Total_Meters	20-Week	0.181076	0.553835
ClostridiavadinBB60	Total_Meters	20-Week	0.179195	0.558031
[Eubacterium]xylanophilum	Total_Breaks	20-Week	0.179195	0.558031
Anaerotruncus	Total_Breaks	20-Week	0.179195	0.558031
Lachnospiraceae	Total_Meters	20-Week	-0.176798	0.563394
Blautia	Total_Meters	20-Week	0.175824	0.566024
DefluviitaleaceaeUCG-011	%REE	20-Week	0.175504	0.566298
DefluviitaleaceaeUCG-011	%NREE	20-Week	-0.175504	0.566298
[Eubacterium]fissicatena	NREE_24hr	20-Week	-0.174714	0.568075
UnknownRuminococcaceae	%REE	20-Week	0.174714	0.568075
UnknownRuminococcaceae	%NREE	20-Week	-0.174714	0.568075
Enterorhabdus	%REE	20-Week	0.173315	0.571227
Enterorhabdus	%NREE	20-Week	-0.173315	0.571227
DefluviitaleaceaeUCG-011	REE_24hr	20-Week	0.172719	0.572572
ChristensenellaceaeR-7	%NREE	20-Week	0.171273	0.575839
ChristensenellaceaeR-7	%REE	20-Week	-0.171273	0.575839
[Eubacterium]coprostanoligenes	Avg_RQ	20-Week	0.167248	0.584974
RF39	NREE_24hr	20-Week	-0.165978	0.587869
Romboutsia	NREE_24hr	20-Week	-0.164835	0.591181
Marvinbryantia	%REE	20-Week	-0.159769	0.602102
Marvinbryantia	%NREE	20-Week	0.159769	0.602102
GCA-900066575	%REE	20-Week	-0.159341	0.603931
GCA-900066575	%NREE	20-Week	0.159341	0.603931
UnknownLachnospiraceae	Avg_RQ	20-Week	0.159341	0.603931
Turicibacter	Total_Meters	20-Week	0.158255	0.605591
OscillospiraceaeNK4A214	TEE_24hr	20-Week	0.157243	0.607929
Tuzzerella	Total_Meters	20-Week	-0.156618	0.609375
Monoglobus	Total_Breaks	20-Week	-0.156618	0.609375
Anaerotruncus	Total_Meters	20-Week	0.155302	0.612421
Dubosiella	Total_Breaks	20-Week	0.154303	0.614737
Dubosiella	Avg_RQ	20-Week	0.154303	0.614737
UCG-005	%REE	20-Week	0.154303	0.614737
Anaeroplasma	%REE	20-Week	0.154303	0.614737
Erysipelatoclostridiaceae	REE_24hr	20-Week	0.154303	0.614737
ClostridiaUCG-014	Total_Breaks	20-Week	0.154303	0.614737
ClostridiaUCG-014	Avg_RQ	20-Week	0.154303	0.614737
[Eubacterium]ventriosum	%REE	20-Week	0.154303	0.614737
UCG-005	%NREE	20-Week	-0.154303	0.614737
Corynebacterium	NREE_24hr	20-Week	-0.154303	0.614737
Anaeroplasma	%NREE	20-Week	-0.154303	0.614737
Erysipelatoclostridiaceae	Total_Breaks	20-Week	-0.154303	0.614737
Erysipelatoclostridiaceae	Total_Meters	20-Week	-0.154303	0.614737
Sporosarcina	NREE_24hr	20-Week	-0.154303	0.614737
[Eubacterium]ventriosum	%NREE	20-Week	-0.154303	0.614737
ClostridiumSensuStricto	REE_24hr	20-Week	0.153846	0.616791
unculturedLachnospiraceae	Total_Meters	20-Week	0.153846	0.616791
Akkermansia	TEE_24hr	20-Week	-0.153846	0.616791
Anaerotruncus	REE_24hr	20-Week	-0.149329	0.626324
UnknownRuminococcaceae	REE_24hr	20-Week	0.148507	0.628246
OscillospiraceaeNK4A214	%REE	20-Week	0.148507	0.628246
OscillospiraceaeNK4A214	%NREE	20-Week	-0.148507	0.628246
RF39	TEE_24hr	20-Week	-0.148507	0.628246
Parasutterella	REE_24hr	20-Week	-0.148352	0.629758
Roseburia	%NREE	20-Week	-0.146951	0.63189
Roseburia	%REE	20-Week	0.146951	0.63189
[Eubacterium]xylanophilum	NREE_24hr	20-Week	-0.143356	0.640341
Intestinimonas	Avg_RQ	20-Week	0.142857	0.642829
[Eubacterium]fissicatena	REE_24hr	20-Week	-0.139771	0.648806
ButyricicoccaceaeUCG-009	Total_Breaks	20-Week	-0.139771	0.648806
unculturedPeptococcaceae	TEE_24hr	20-Week	0.138705	0.651332
ASF356	TEE_24hr	20-Week	0.137552	0.654068
Acetatifactor	REE_24hr	20-Week	-0.137552	0.654068
[Eubacterium]brachy	NREE_24hr	20-Week	-0.137475	0.654249
Turicibacter	%REE	20-Week	0.135647	0.658594
Turicibacter	%NREE	20-Week	-0.135647	0.658594
LachnospiraceaeUCG-004	Total_Meters	20-Week	0.131409	0.668704
Faecalibaculum	NREE_24hr	20-Week	-0.131868	0.669269
Lactobacillus	Total_Breaks	20-Week	-0.131868	0.669269
Parasutterella	Avg_RQ	20-Week	-0.131868	0.669269
Lactococcus	REE_24hr	20-Week	0.131868	0.669269
OscillospiraceaeNK4A214	Avg_RQ	20-Week	-0.131036	0.669599
FamilyXIIIUCG-001	NREE_24hr	20-Week	-0.131036	0.669599
FamilyXIIIUCG-001	Total_Breaks	20-Week	0.131036	0.669599
unculturedPeptococcaceae	%REE	20-Week	0.130036	0.671992
unculturedPeptococcaceae	%NREE	20-Week	-0.130036	0.671992
Enterococcus	REE_24hr	20-Week	-0.128426	0.675852
Bacteroides	NREE_24hr	20-Week	0.126374	0.682632
Muribaculaceae	Total_Breaks	20-Week	0.126374	0.682632
ChristensenellaceaeR-7	REE_24hr	20-Week	-0.121549	0.692427
Blautia	NREE_24hr	20-Week	-0.120879	0.696085
unculturedOscillospiraceae	TEE_24hr	20-Week	-0.120879	0.696085
Muribaculaceae	TEE_24hr	20-Week	0.120879	0.696085
Lactococcus	TEE_24hr	20-Week	0.120879	0.696085
GCA-900066575	Total_Breaks	20-Week	0.120879	0.696085
[Eubacterium]coprostanoligenes	Total_Breaks	20-Week	0.119463	0.697478
Turicibacter	Avg_RQ	20-Week	-0.118691	0.69935
IncertaeSedis	TEE_24hr	20-Week	-0.118294	0.700314
Enterorhabdus	NREE_24hr	20-Week	0.118294	0.700314
Akkermansia	Total_Meters	20-Week	-0.115385	0.709625
unculturedLachnospiraceae	%REE	20-Week	-0.115385	0.709625
Intestinimonas	REE_24hr	20-Week	-0.115385	0.709625
Blautia	Total_Breaks	20-Week	0.115385	0.709625
unculturedLachnospiraceae	%NREE	20-Week	0.115385	0.709625
DefluviitaleaceaeUCG-011	NREE_24hr	20-Week	-0.114217	0.710235
Roseburia	Avg_RQ	20-Week	-0.113039	0.713108
LachnospiraceaeNK4A136	Total_Breaks	20-Week	-0.10989	0.723248
Oscillibacter	REE_24hr	20-Week	0.10989	0.723248
Marvinbryantia	TEE_24hr	20-Week	-0.107751	0.726055
[Eubacterium]coprostanoligenes	Total_Meters	20-Week	0.107517	0.726629
Acetatifactor	TEE_24hr	20-Week	-0.10729	0.727186
OscillospiraceaeNK4A214	NREE_24hr	20-Week	-0.104828	0.733238
unculturedLachnospiraceae	REE_24hr	20-Week	-0.104396	0.736951
UCG-010	Avg_RQ	20-Week	-0.100288	0.744437
ClostridiumSensuStricto	%REE	20-Week	-0.0989011	0.75073
ClostridiumSensuStricto	%NREE	20-Week	0.0989011	0.75073
UnknownLachnospiraceae	REE_24hr	20-Week	0.0989011	0.75073
ButyricicoccaceaeUCG-009	NREE_24hr	20-Week	0.0960928	0.754828
UnknownRuminococcaceae	Avg_RQ	20-Week	0.0960928	0.754828
OscillospiraceaeNK4A214	REE_24hr	20-Week	0.0960928	0.754828
OscillospiraceaeNK4A214	Total_Breaks	20-Week	0.0960928	0.754828
unculturedRuminococcaceae	TEE_24hr	20-Week	-0.0939705	0.760098
Staphylococcus	%REE	20-Week	0.0939534	0.760141
Staphylococcus	%NREE	20-Week	-0.0939534	0.760141
UnknownOscillospiraceae	TEE_24hr	20-Week	0.0939241	0.760213
Akkermansia	REE_24hr	20-Week	-0.0934066	0.764582
unculturedLachnospiraceae	NREE_24hr	20-Week	-0.0934066	0.764582
GCA-900066575	TEE_24hr	20-Week	-0.0934066	0.764582
GCA-900066575	REE_24hr	20-Week	-0.0934066	0.764582
Bacteroides	TEE_24hr	20-Week	0.0934066	0.764582
IncertaeSedis	REE_24hr	20-Week	0.0907841	0.768029
RF39	REE_24hr	20-Week	-0.0873571	0.776582
GCA-900066575	Total_Meters	20-Week	0.0879121	0.778501
[Eubacterium]brachy	Avg_RQ	20-Week	-0.0854576	0.781333
Bifidobacterium	NREE_24hr	20-Week	0.0847796	0.78303
UnknownOscillospiraceae	Total_Breaks	20-Week	0.0828742	0.787806
Marvinbryantia	NREE_24hr	20-Week	-0.081742	0.790646
[Eubacterium]brachy	Total_Breaks	20-Week	0.081742	0.790646
Intestinimonas	%REE	20-Week	0.0824176	0.792486
Faecalibaculum	Total_Breaks	20-Week	-0.0824176	0.792486
Romboutsia	Avg_RQ	20-Week	-0.0824176	0.792486
Bacteroides	Total_Breaks	20-Week	-0.0824176	0.792486
Intestinimonas	%NREE	20-Week	-0.0824176	0.792486
ButyricicoccaceaeUCG-009	Total_Meters	20-Week	-0.0786214	0.798488
UnknownRuminococcaceae	TEE_24hr	20-Week	0.0786214	0.798488
Monoglobus	REE_24hr	20-Week	0.0783088	0.799275
Marvinbryantia	REE_24hr	20-Week	-0.0780265	0.799985
Lachnospiraceae	REE_24hr	20-Week	-0.0773492	0.80169
ChristensenellaceaeR-7	TEE_24hr	20-Week	-0.0773492	0.80169
Corynebacterium	Avg_RQ	20-Week	0.0771517	0.802187
Erysipelatoclostridiaceae	TEE_24hr	20-Week	0.0771517	0.802187
Sporosarcina	Avg_RQ	20-Week	0.0771517	0.802187
Dubosiella	TEE_24hr	20-Week	-0.0771517	0.802187
UCG-005	REE_24hr	20-Week	-0.0771517	0.802187
Anaeroplasma	REE_24hr	20-Week	-0.0771517	0.802187
Erysipelatoclostridiaceae	NREE_24hr	20-Week	-0.0771517	0.802187
ClostridiaUCG-014	TEE_24hr	20-Week	-0.0771517	0.802187
[Eubacterium]ventriosum	REE_24hr	20-Week	-0.0771517	0.802187
Bacteroides	Avg_RQ	20-Week	-0.0769231	0.80653
Lactococcus	NREE_24hr	20-Week	-0.0769231	0.80653
UnknownLachnospiraceae	%REE	20-Week	-0.0769231	0.80653
Faecalibaculum	Total_Meters	20-Week	0.0769231	0.80653
Muribaculaceae	NREE_24hr	20-Week	0.0769231	0.80653
unculturedLachnospiraceae	Total_Breaks	20-Week	0.0769231	0.80653
unculturedOscillospiraceae	REE_24hr	20-Week	0.0769231	0.80653
UnknownLachnospiraceae	%NREE	20-Week	0.0769231	0.80653
Enterorhabdus	Total_Meters	20-Week	-0.0715269	0.816379
UnknownRuminococcaceae	NREE_24hr	20-Week	0.0698857	0.820531
Blautia	TEE_24hr	20-Week	-0.0714286	0.820632
Parasutterella	Total_Breaks	20-Week	-0.0714286	0.820632
Alistipes	%NREE	20-Week	-0.0714286	0.820632
A2	Avg_RQ	20-Week	0.0714286	0.820632
Lactococcus	Avg_RQ	20-Week	0.0714286	0.820632
Alistipes	%REE	20-Week	0.0714286	0.820632
Colidextribacter	Total_Meters	20-Week	0.0714286	0.820632
LachnospiraceaeFCS020	Avg_RQ	20-Week	0.0693526	0.82188
Enterococcus	TEE_24hr	20-Week	-0.0689117	0.822996
Enterorhabdus	Avg_RQ	20-Week	-0.0687759	0.82334
Bifidobacterium	Avg_RQ	20-Week	0.0678237	0.825752
unculturedPeptococcaceae	Total_Breaks	20-Week	-0.0664629	0.829201
unculturedRuminococcaceae	Total_Breaks	20-Week	-0.0657794	0.830935
Akkermansia	Avg_RQ	20-Week	0.0659341	0.834786
Parasutterella	TEE_24hr	20-Week	-0.0659341	0.834786
Lachnospiraceae	%REE	20-Week	-0.0607744	0.84365
Lachnospiraceae	%NREE	20-Week	0.0607744	0.84365
unculturedPeptococcaceae	Avg_RQ	20-Week	-0.0606835	0.843882
[Eubacterium]brachy	TEE_24hr	20-Week	0.0594488	0.847024
unculturedChristensenellaceae	Total_Meters	20-Week	-0.0594488	0.847024
Lachnospiraceae	NREE_24hr	20-Week	-0.0552495	0.857728
Bacteroides	REE_24hr	20-Week	0.0549451	0.863236
Bacteroides	Total_Meters	20-Week	0.0549451	0.863236
Erysipelatoclostridium	NREE_24hr	20-Week	0.0549451	0.863236
UCG-010	Total_Breaks	20-Week	-0.0529299	0.863649
Monoglobus	TEE_24hr	20-Week	0.0501176	0.870838
Lachnospiraceae	Total_Breaks	20-Week	0.0497245	0.871844
Lachnospiraceae	TEE_24hr	20-Week	-0.0497245	0.871844
A2	Total_Meters	20-Week	-0.0494505	0.877523
unculturedLachnospiraceae	Avg_RQ	20-Week	-0.0494505	0.877523
Intestinimonas	Total_Breaks	20-Week	0.0494505	0.877523
unculturedRuminococcaceae	%REE	20-Week	0.0469853	0.878855
unculturedRuminococcaceae	%NREE	20-Week	-0.0469853	0.878855
[Eubacterium]brachy	REE_24hr	20-Week	0.0445866	0.885002
[Eubacterium]brachy	%REE	20-Week	0.0445866	0.885002
unculturedChristensenellaceae	Total_Breaks	20-Week	0.0445866	0.885002
[Eubacterium]brachy	%NREE	20-Week	-0.0445866	0.885002
[Eubacterium]nodatum	Avg_RQ	20-Week	-0.0441996	0.885995
unculturedRuminococcaceae	REE_24hr	20-Week	-0.0438529	0.886884
unculturedPeptococcaceae	Total_Meters	20-Week	0.0433454	0.888185
ClostridiavadinBB60	TEE_24hr	20-Week	0.0418121	0.892119
Anaerotruncus	Avg_RQ	20-Week	-0.0418121	0.892119
Anaerotruncus	%NREE	20-Week	0.0358389	0.907467
Anaerotruncus	%REE	20-Week	-0.0358389	0.907467
ChristensenellaceaeR-7	NREE_24hr	20-Week	-0.0331497	0.914386
IncertaeSedis	Total_Meters	20-Week	0.0330124	0.91474
unculturedPeptococcaceae	NREE_24hr	20-Week	0.0317866	0.917896
Bacteroides	%REE	20-Week	-0.032967	0.920585
Bacteroides	%NREE	20-Week	0.032967	0.920585
Alistipes	REE_24hr	20-Week	0.032967	0.920585
UnknownLachnospiraceae	TEE_24hr	20-Week	0.032967	0.920585
[Eubacterium]xylanophilum	Avg_RQ	20-Week	0.0298658	0.922843
Roseburia	Total_Meters	20-Week	-0.0282599	0.926982
[Eubacterium]fissicatena	%REE	20-Week	-0.0262071	0.932275
[Eubacterium]fissicatena	%NREE	20-Week	0.0262071	0.932275
RF39	%REE	20-Week	0.0262071	0.932275
RF39	%NREE	20-Week	-0.0262071	0.932275
Alistipes	TEE_24hr	20-Week	-0.0274725	0.934992
Muribaculaceae	REE_24hr	20-Week	0.0274725	0.934992
Lachnoclostridium	NREE_24hr	20-Week	0.0274725	0.934992
Blautia	REE_24hr	20-Week	-0.021978	0.949418
[Eubacterium]coprostanoligenes	%REE	20-Week	0.0179195	0.953666
[Eubacterium]coprostanoligenes	%NREE	20-Week	-0.0179195	0.953666
FamilyXIIIUCG-001	Avg_RQ	20-Week	-0.0174714	0.954824
Bifidobacterium	Total_Meters	20-Week	0.0169559	0.956156
Lactococcus	%REE	20-Week	-0.0164835	0.96386
Lachnoclostridium	Total_Breaks	20-Week	0.0164835	0.96386
Lactococcus	%NREE	20-Week	0.0164835	0.96386
Alistipes	NREE_24hr	20-Week	0.0164835	0.96386
[Eubacterium]nodatum	Total_Meters	20-Week	-0.0110499	0.97142
Lachnospiraceae	Avg_RQ	20-Week	0.0110499	0.97142
Enterococcus	NREE_24hr	20-Week	0.00939705	0.975694
Blautia	%REE	20-Week	0.010989	0.978311
Blautia	%NREE	20-Week	-0.010989	0.978311
UnknownLachnospiraceae	NREE_24hr	20-Week	0.010989	0.978311
IncertaeSedis	Total_Breaks	20-Week	0.0082531	0.978652
Roseburia	Total_Breaks	20-Week	-0.00565197	0.98538
DefluviitaleaceaeUCG-011	TEE_24hr	20-Week	0.00557157	0.985588
ASF356	Total_Breaks	20-Week	-0.00550207	0.985767
GCA-900066575	NREE_24hr	20-Week	-0.00549451	0.99277
Akkermansia	Total_Breaks	20-Week	0.00549451	0.99277
Blautia	Avg_RQ	20-Week	0.00549451	0.99277
Erysipelatoclostridium	Total_Breaks	20-Week	0.00549451	0.99277
UCG-010	TEE_24hr	20-Week	-0.00278579	0.992794
ASF356	Total_Meters	20-Week	-0.00275103	0.992883
Acetatifactor	%REE	20-Week	-0.00275103	0.992883
Acetatifactor	%NREE	20-Week	0.00275103	0.992883
Akkermansia	%REE	20-Week	0	1
Akkermansia	%NREE	20-Week	0	1
Muribaculaceae	%REE	20-Week	0	1
Muribaculaceae	%NREE	20-Week	0	1
Colidextribacter	REE_24hr	20-Week	0	1
Oscillibacter	TEE_24hr	20-Week	0	1
ASF356	REE_24hr	20-Week	0	1
