# Supplementary material for: Oral Contraceptives Induce Time- and Intestinal Segment-Dependent Shifts in the Gut Microbiota
Source: Nutrients. 2025 Aug 9;17(16):2591. doi: 10.3390/nu17162591 (PMC12388937; doi:10.3390/nu17162591)
Supplement: Supplementary file 1 [file nutrients-17-02591-s001.zip › SI Table5.xlsx]

## Sheet: Sheet1
SI Table S5: Spearman correlations performed between hepatic gene expression and cecal microbiota
Genus	Gene	Treatment Duration	Rho	p-value
Alistipes	PGC1a	12-Week	0.699605	0.00029588
Bifidobacterium	ESR1	12-Week	-0.655787	0.00068042
Alistipes	ESR1	12-Week	0.646245	0.00113164
LachnospiraceaeFCS020	ESR1	12-Week	0.576968	0.00394762
Colidextribacter	ESR1	12-Week	0.561265	0.0060921
Bacteroides	COL1a1	12-Week	0.55336	0.00697922
LachnospiraceaeFCS020	CAT	12-Week	0.537246	0.00820343
Alistipes	COL1a1	12-Week	0.539526	0.00879148
unknownLachnospiraceae	ESR1	12-Week	0.528656	0.0104766
unculturedErysipelotrichaceae	PGC1a	12-Week	0.514689	0.0119735
LachnospiraceaeFCS020	SOD2	12-Week	0.491565	0.0172083
unculturedOscillospiraceae	ESR1	12-Week	0.493083	0.0179722
Roseburia	GPX1	12-Week	0.487769	0.0182228
Lactobacillus	COL1a1	12-Week	-0.477662	0.0211614
Bacteroides	CAT	12-Week	0.479249	0.0218792
Acetatifactor	ESR1	12-Week	0.45614	0.0286951
Blautia	SOD2	12-Week	-0.456522	0.0297831
[Eubacterium]xylanophilum	ESR1	12-Week	0.447256	0.0323692
[Eubacterium]coprostanoligenes	ESR1	12-Week	-0.443602	0.0339844
unknownLachnospiraceae	PGC1a	12-Week	0.442688	0.0356282
Lactococcus	COL1a1	12-Week	0.437747	0.0379259
unculturedErysipelotrichaceae	ESR1	12-Week	0.428626	0.0412816
[Eubacterium]xylanophilum	PGC1a	12-Week	0.426879	0.0422071
LachnospiraceaeUCG-006	PGC1a	12-Week	0.410079	0.0530718
OscillospiraceaeUCG-005	GPX1	12-Week	0.408047	0.0532506
Faecalibaculum	COL1a1	12-Week	-0.409091	0.0536897
Alistipes	GPX1	12-Week	0.409091	0.0536897
ClostridiavadinBB60	ESR1	12-Week	0.402014	0.0572239
Dubosiella	GPX1	12-Week	-0.39774	0.0601745
LachnospiraceaeFCS020	PGC1a	12-Week	0.393252	0.0633965
Jeotgalicoccus	SOD2	12-Week	0.392016	0.0643068
ChristensenellaceaeR-7	ESR1	12-Week	0.392292	0.0650841
Bacteroides	ESR1	12-Week	0.391304	0.0658087
Colidextribacter	COL1a1	12-Week	0.389328	0.0672766
unculturedPeptococcaceae	ESR1	12-Week	0.38834	0.06802
Enterorhabdus	GPX1	12-Week	-0.387352	0.0687698
ClostridiavadinBB60	COL1a1	12-Week	0.381753	0.0722548
ChristensenellaceaeR-7	CAT	12-Week	0.37747	0.0766242
Monoglobus	SOD2	12-Week	0.372046	0.0804379
unknownOscillospiraceae	COL1a1	12-Week	0.371909	0.0805581
Faecalibaculum	ESR1	12-Week	-0.37253	0.0808014
Alistipes	SOD2	12-Week	0.371542	0.0816573
FamilyXIIIUCG-001	GPX1	12-Week	0.370518	0.0817868
LachnospiraceaeGCA-900066575	GPX1	12-Week	-0.370553	0.0825202
Lachnoclostridium	COL1a1	12-Week	0.366601	0.0860415
unculturedLachnospiraceae	COL1a1	12-Week	0.363636	0.0887567
Staphylococcus	ESR1	12-Week	0.36225	0.0893833
unknownLachnospiraceae	GPX1	12-Week	0.36166	0.0906027
[Eubacterium]brachy	ESR1	12-Week	0.360576	0.090984
Akkermansia	ESR1	12-Week	0.360672	0.0915366
Alistipes	CAT	12-Week	0.358696	0.0934262
Monoglobus	CAT	12-Week	0.358017	0.0934705
unculturedErysipelotrichaceae	COL1a1	12-Week	0.357751	0.0937321
unculturedErysipelotrichaceae	CAT	12-Week	0.352688	0.098811
[Eubacterium]coprostanoligenes	CAT	12-Week	-0.351362	0.100174
Acetatifactor	CAT	12-Week	0.346429	0.105368
[Eubacterium]nodatum	GPX1	12-Week	0.343721	0.108302
LachnospiraceaeA2	PGC1a	12-Week	0.343874	0.108552
Intestinimonas	SOD2	12-Week	-0.342885	0.109622
Bifidobacterium	PGC1a	12-Week	-0.342236	0.109937
ClostridiavadinBB60	CAT	12-Week	0.341765	0.110458
ClostridiaUCG-014	SOD2	12-Week	0.34172	0.110509
Colidextribacter	PGC1a	12-Week	0.341897	0.110699
Parasutterella	ESR1	12-Week	-0.33498	0.118464
UnknownEnterobacteriaceae	COL1a1	12-Week	0.333416	0.120016
Oscillibacter	ESR1	12-Week	0.333004	0.120755
Intestinimonas	GPX1	12-Week	-0.331028	0.123079
Enterococcus	PGC1a	12-Week	0.327448	0.127205
ChristensenellaceaeR-7	PGC1a	12-Week	0.326087	0.129031
Roseburia	PGC1a	12-Week	0.322708	0.133132
unculturedChristensenellaceae	ESR1	12-Week	-0.321345	0.134874
LachnospiraceaeGCA-900066575	ESR1	12-Week	0.312253	0.146819
LachnospiraceaeUCG-006	ESR1	12-Week	0.312253	0.146819
ClostridiavadinBB60	SOD2	12-Week	0.310841	0.148836
Lactobacillus	PGC1a	12-Week	-0.310828	0.148854
Enterococcus	GPX1	12-Week	0.308011	0.152767
ClostridiaUCG-014	ESR1	12-Week	0.307126	0.15401
FamilyXIIIUCG-001	SOD2	12-Week	0.306672	0.154651
LachnospiraceaeFCS020	GPX1	12-Week	0.30487	0.157214
Bifidobacterium	COL1a1	12-Week	-0.302671	0.160381
ClostridiaUCG-014	CAT	12-Week	0.302063	0.161264
Faecalibaculum	PGC1a	12-Week	-0.300395	0.163421
unculturedOscillospiraceae	PGC1a	12-Week	0.299407	0.164862
[Eubacterium]nodatum	SOD2	12-Week	0.298627	0.166322
LachnospiraceaeA2	GPX1	12-Week	0.297431	0.167772
[Eubacterium]nodatum	COL1a1	12-Week	-0.296622	0.169322
Dubosiella	PGC1a	12-Week	-0.296486	0.169528
ClostridiumSenuStricto1	GPX1	12-Week	0.29249	0.175206
FamilyXIIIUCG-001	PGC1a	12-Week	0.292019	0.176355
Erysipelatoclostridium	PGC1a	12-Week	0.287549	0.182869
Romboutsia	GPX1	12-Week	-0.287549	0.182869
IncertaeSedis	SOD2	12-Week	0.287126	0.184048
ChristensenellaceaeR-7	COL1a1	12-Week	0.285573	0.185999
ASF356	ESR1	12-Week	0.283022	0.190676
Turicibacter	PGC1a	12-Week	-0.278524	0.198126
unknownLachnospiraceae	SOD2	12-Week	0.277668	0.198893
Blautia	GPX1	12-Week	-0.275692	0.20221
OscillospiralesUCG-010	COL1a1	12-Week	-0.275965	0.202452
Butyricicoccus	PGC1a	12-Week	0.275787	0.202754
Romboutsia	SOD2	12-Week	-0.270751	0.210671
FamilyXIIIUCG-001	ESR1	12-Week	0.270039	0.21271
ClostridiavadinBB60	PGC1a	12-Week	0.267121	0.217887
OscillospiraceaeUCG-005	PGC1a	12-Week	0.26617	0.219591
[Eubacterium]xylanophilum	CAT	12-Week	0.261833	0.22748
Lachnoclostridium	ESR1	12-Week	0.259881	0.230126
unculturedErysipelotrichaceae	GPX1	12-Week	0.259876	0.231101
OscillospiraceaeNK4A214	ESR1	12-Week	0.25837	0.233911
OscillospiraceaeNK4A214	CAT	12-Week	0.25837	0.233911
LachnospiraceaeUCG-006	SOD2	12-Week	0.256917	0.235635
Savagea	PGC1a	12-Week	-0.25713	0.236244
[Eubacterium]nodatum	ESR1	12-Week	-0.256538	0.237362
Romboutsia	ESR1	12-Week	0.254941	0.239356
Lactococcus	CAT	12-Week	0.254941	0.239356
Butyricicoccus	CAT	12-Week	0.254572	0.241101
unknownLachnospiraceae	CAT	12-Week	0.252964	0.243117
IncertaeSedis	PGC1a	12-Week	0.250556	0.248859
ASF356	GPX1	12-Week	0.250251	0.249454
Oscillibacter	SOD2	12-Week	-0.249012	0.250755
ASF356	CAT	12-Week	0.249258	0.2514
Staphylococcus	GPX1	12-Week	-0.248774	0.252352
LachnospiraceaeNK4A136	ESR1	12-Week	0.248024	0.252689
Bifidobacterium	CAT	12-Week	-0.24728	0.255306
Dubosiella	COL1a1	12-Week	-0.246768	0.256322
ASF356	PGC1a	12-Week	0.246279	0.257297
IncertaeSedis	CAT	12-Week	0.24512	0.259615
OscillospiraceaeUCG-005	SOD2	12-Week	0.243737	0.262398
LachnospiraceaeUCG-006	COL1a1	12-Week	0.243083	0.262505
Erysipelatoclostridium	ESR1	12-Week	0.242095	0.264498
Lactobacillus	ESR1	12-Week	-0.242307	0.265296
[Eubacterium]ventriosum	SOD2	12-Week	0.242222	0.265468
Bacteroides	PGC1a	12-Week	0.241107	0.266501
Marvinbryantia	PGC1a	12-Week	0.240995	0.267972
UnknownEnterobacteriaceae	SOD2	12-Week	-0.240463	0.269061
unknownLachnospiraceae	COL1a1	12-Week	0.23913	0.270536
Intestinimonas	CAT	12-Week	-0.238142	0.272568
LachnospiraceaeNK4A136	PGC1a	12-Week	0.237154	0.27461
Lachnoclostridium	SOD2	12-Week	-0.236166	0.276662
Anaeroplasma	GPX1	12-Week	-0.234036	0.282455
Acetatifactor	COL1a1	12-Week	0.231777	0.287261
unknownOscillospiraceae	CAT	12-Week	0.229476	0.292207
Dubosiella	SOD2	12-Week	-0.227973	0.295466
IncertaeSedis	ESR1	12-Week	0.227823	0.295792
LachnospiraceaeFCS020	COL1a1	12-Week	0.225425	0.301043
Savagea	CAT	12-Week	0.224989	0.302005
Savagea	GPX1	12-Week	-0.224989	0.302005
UknownRuminococcaceae	SOD2	12-Week	0.224772	0.302483
unknownOscillospiraceae	GPX1	12-Week	-0.223541	0.305208
ClostridiaUCG-014	COL1a1	12-Week	0.222751	0.306966
unculturedPeptococcaceae	PGC1a	12-Week	0.219368	0.313054
ASF356	COL1a1	12-Week	0.21748	0.318846
unculturedOscillospiraceae	COL1a1	12-Week	0.215415	0.32203
[Eubacterium]brachy	GPX1	12-Week	-0.215454	0.323487
LachnospiraceaeGCA-900066575	COL1a1	12-Week	0.214427	0.324299
DefluviitaleaceaeUCG-011	CAT	12-Week	0.214313	0.326117
ChristensenellaceaeR-7	SOD2	12-Week	0.213439	0.326578
LachnospiraceaeUCG-006	CAT	12-Week	0.213439	0.326578
Erysipelatoclostridiaceae	ESR1	12-Week	0.213949	0.326959
unculturedErysipelotrichaceae	SOD2	12-Week	0.212626	0.330032
[Eubacterium]ventriosum	GPX1	12-Week	0.209328	0.337764
UknownRuminococcaceae	PGC1a	12-Week	0.207244	0.342704
Erysipelatoclostridium	SOD2	12-Week	-0.201581	0.354684
Bifidobacterium	SOD2	12-Week	-0.201781	0.355858
Lactobacillus	CAT	12-Week	-0.200598	0.358743
Blautia	ESR1	12-Week	-0.197628	0.364365
LachnospiraceaeGCA-900066575	SOD2	12-Week	-0.197628	0.364365
LachnospiraceaeUCG-004	CAT	12-Week	0.196835	0.368016
Parasutterella	SOD2	12-Week	-0.195652	0.369263
UnknownEnterobacteriaceae	ESR1	12-Week	-0.196008	0.370072
Anaeroplasma	CAT	12-Week	0.195232	0.372007
OscillospiraceaeNK4A214	COL1a1	12-Week	0.194417	0.374045
Enterococcus	SOD2	12-Week	0.194376	0.37415
Butyricicoccus	ESR1	12-Week	0.192982	0.377651
Savagea	SOD2	12-Week	-0.192847	0.377991
Anaerotruncus	PGC1a	12-Week	0.192273	0.37944
Tuzzerella	COL1a1	12-Week	0.191747	0.38077
Muribaculaceae	GPX1	12-Week	-0.189723	0.384189
Tuzzerella	CAT	12-Week	-0.187793	0.390852
ASF356	SOD2	12-Week	0.187689	0.391122
Muribaculaceae	SOD2	12-Week	-0.185771	0.39433
LachnospiraceaeUCG-004	COL1a1	12-Week	0.185955	0.395592
Anaerotruncus	ESR1	12-Week	0.185713	0.396218
Parasutterella	CAT	12-Week	-0.184783	0.396889
IncertaeSedis	COL1a1	12-Week	0.181369	0.407552
unculturedChristensenellaceae	PGC1a	12-Week	-0.181287	0.407767
LachnospiraceaeA2	ESR1	12-Week	0.178854	0.412442
Romboutsia	COL1a1	12-Week	0.177866	0.415067
Oscillibacter	GPX1	12-Week	-0.173913	0.425659
Oscillibacter	COL1a1	12-Week	0.172925	0.428331
uncultured	ESR1	12-Week	0.172793	0.430446
Marvinbryantia	COL1a1	12-Week	-0.172749	0.430565
Colidextribacter	CAT	12-Week	0.16996	0.4364
Intestinimonas	ESR1	12-Week	0.16996	0.4364
RF39	CAT	12-Week	0.170373	0.437027
Akkermansia	GPX1	12-Week	-0.167984	0.441825
Enterorhabdus	PGC1a	12-Week	-0.166996	0.444551
IncertaeSedis	GPX1	12-Week	0.167532	0.444825
[Eubacterium]coprostanoligenes	GPX1	12-Week	0.166351	0.448086
ClostridiumSenuStricto1	COL1a1	12-Week	0.16502	0.45003
Dubosiella	ESR1	12-Week	-0.164916	0.452065
Jeotgalicoccus	CAT	12-Week	0.163677	0.455519
unculturedLachnospiraceae	SOD2	12-Week	-0.161067	0.461097
Anaerotruncus	COL1a1	12-Week	0.158966	0.468767
LachnospiraceaeUCG-004	GPX1	12-Week	-0.158259	0.470772
Anaerotruncus	GPX1	12-Week	0.157452	0.473067
RF39	ESR1	12-Week	0.157034	0.474256
uncultured	SOD2	12-Week	-0.153924	0.483162
unculturedLachnospiraceae	CAT	12-Week	0.153162	0.483657
Roseburia	SOD2	12-Week	0.153694	0.483825
UknownRuminococcaceae	ESR1	12-Week	0.153628	0.484015
Jeotgalicoccus	COL1a1	12-Week	0.153573	0.484173
unculturedChristensenellaceae	GPX1	12-Week	0.151578	0.489938
Marvinbryantia	ESR1	12-Week	-0.150355	0.493485
Jeotgalicoccus	ESR1	12-Week	0.149532	0.495883
unculturedChristensenellaceae	COL1a1	12-Week	-0.149152	0.496989
Lachnoclostridium	GPX1	12-Week	-0.148221	0.498038
LachnospiraceaeUCG-004	ESR1	12-Week	0.147379	0.502177
uncultured	PGC1a	12-Week	-0.146973	0.503368
Acetatifactor	PGC1a	12-Week	0.144304	0.511234
LachnospiraceaeGCA-900066575	PGC1a	12-Week	-0.143281	0.512633
FamilyXIIIUCG-001	CAT	12-Week	0.143393	0.513934
[Eubacterium]ventriosum	CAT	12-Week	-0.142044	0.517943
Lactococcus	PGC1a	12-Week	0.141304	0.518529
UnknownEnterobacteriaceae	CAT	12-Week	-0.141449	0.519715
Lactococcus	ESR1	12-Week	-0.139328	0.524458
uncultured	CAT	12-Week	-0.137042	0.532934
Butyricicoccus	COL1a1	12-Week	0.136867	0.533463
[Eubacterium]xylanophilum	GPX1	12-Week	0.13652	0.534512
Parasutterella	GPX1	12-Week	0.135375	0.536414
unculturedChristensenellaceae	CAT	12-Week	-0.135814	0.536648
[Eubacterium]xylanophilum	SOD2	12-Week	0.135501	0.537594
Muribaculaceae	COL1a1	12-Week	0.134387	0.539424
LachnospiraceaeUCG-006	GPX1	12-Week	0.134387	0.539424
ChristensenellaceaeR-7	GPX1	12-Week	0.133399	0.542441
Marvinbryantia	GPX1	12-Week	0.133827	0.542678
OscillospiraceaeUCG-005	COL1a1	12-Week	-0.132782	0.545862
unknownOscillospiraceae	ESR1	12-Week	0.132542	0.546594
[Eubacterium]coprostanoligenes	COL1a1	12-Week	-0.131161	0.550818
Staphylococcus	SOD2	12-Week	-0.130934	0.551515
Monoglobus	COL1a1	12-Week	0.129627	0.555528
ClostridiavadinBB60	GPX1	12-Week	0.129562	0.555729
Butyricicoccus	GPX1	12-Week	0.129339	0.556413
ButyricicoccaceaeUCG-009	GPX1	12-Week	0.127351	0.562549
Anaerotruncus	SOD2	12-Week	-0.126164	0.566227
Parasutterella	COL1a1	12-Week	-0.125494	0.566861
Marvinbryantia	CAT	12-Week	-0.125296	0.568921
unculturedLachnospiraceae	ESR1	12-Week	0.123518	0.573043
[Eubacterium]coprostanoligenes	PGC1a	12-Week	-0.12263	0.577235
Blautia	COL1a1	12-Week	0.121542	0.579256
Enterorhabdus	CAT	12-Week	0.120553	0.582373
OscillospiralesUCG-010	SOD2	12-Week	-0.119684	0.586486
Dubosiella	CAT	12-Week	-0.118837	0.589156
unculturedLachnospiraceae	GPX1	12-Week	-0.117589	0.591769
Akkermansia	SOD2	12-Week	0.116601	0.594916
Muribaculaceae	CAT	12-Week	-0.115613	0.598069
Erysipelatoclostridium	COL1a1	12-Week	0.114625	0.60123
Tuzzerella	SOD2	12-Week	-0.114653	0.602426
OscillospiraceaeNK4A214	SOD2	12-Week	0.113836	0.605029
Erysipelatoclostridiaceae	SOD2	12-Week	0.113087	0.607422
Erysipelatoclostridiaceae	PGC1a	12-Week	0.110031	0.617227
Anaeroplasma	ESR1	12-Week	0.109742	0.618156
UnknownEnterobacteriaceae	GPX1	12-Week	-0.109118	0.620168
Monoglobus	ESR1	12-Week	0.108303	0.622798
[Eubacterium]brachy	PGC1a	12-Week	-0.107975	0.623859
OscillospiraceaeNK4A214	PGC1a	12-Week	-0.107441	0.625584
OscillospiraceaeUCG-005	ESR1	12-Week	-0.107317	0.625986
uncultured	COL1a1	12-Week	0.107251	0.626201
unknownOscillospiraceae	PGC1a	12-Week	-0.106825	0.627579
OscillospiralesUCG-010	GPX1	12-Week	-0.106825	0.627579
LachnospiraceaeNK4A136	COL1a1	12-Week	-0.105731	0.629994
RF39	SOD2	12-Week	-0.103679	0.637804
Marvinbryantia	SOD2	12-Week	0.103436	0.638597
Faecalibaculum	SOD2	12-Week	0.101779	0.642954
unculturedChristensenellaceae	SOD2	12-Week	0.10186	0.643746
DefluviitaleaceaeUCG-011	ESR1	12-Week	-0.10125	0.645743
Blautia	CAT	12-Week	-0.100791	0.646211
unculturedLachnospiraceae	PGC1a	12-Week	0.0998024	0.649473
Erysipelatoclostridiaceae	COL1a1	12-Week	0.0988241	0.65371
Turicibacter	GPX1	12-Week	-0.0985442	0.654631
Lachnoclostridium	CAT	12-Week	0.0978261	0.656018
Oscillibacter	PGC1a	12-Week	0.0978261	0.656018
Anaeroplasma	PGC1a	12-Week	-0.0970097	0.659692
Savagea	COL1a1	12-Week	-0.0964237	0.661629
[Eubacterium]nodatum	PGC1a	12-Week	-0.0951997	0.66568
Muribaculaceae	ESR1	12-Week	0.0938735	0.669182
UknownRuminococcaceae	GPX1	12-Week	0.0917646	0.677098
ButyricicoccaceaeUCG-009	SOD2	12-Week	0.0886361	0.687558
ClostridiumSenuStricto1	PGC1a	12-Week	0.0879447	0.689109
LachnospiraceaeNK4A136	GPX1	12-Week	0.0869565	0.692451
uncultured	GPX1	12-Week	-0.0863963	0.69508
Turicibacter	SOD2	12-Week	-0.0862262	0.695653
ClostridiumSenuStricto1	CAT	12-Week	-0.0839921	0.70251
Oscillibacter	CAT	12-Week	-0.0839921	0.70251
Enterorhabdus	ESR1	12-Week	-0.0839921	0.70251
Enterorhabdus	SOD2	12-Week	-0.083004	0.705874
Bacteroides	SOD2	12-Week	0.083004	0.705874
unculturedOscillospiraceae	GPX1	12-Week	0.0810277	0.712618
Tuzzerella	PGC1a	12-Week	-0.0800593	0.716513
OscillospiralesUCG-010	ESR1	12-Week	0.0781405	0.723045
Lachnoclostridium	PGC1a	12-Week	0.0770751	0.72617
Akkermansia	COL1a1	12-Week	0.076087	0.729571
Jeotgalicoccus	PGC1a	12-Week	-0.0747659	0.734577
Parasutterella	PGC1a	12-Week	0.0741107	0.736388
DefluviitaleaceaeUCG-011	SOD2	12-Week	0.0734065	0.739238
Lactobacillus	GPX1	12-Week	-0.0724934	0.742374
Intestinimonas	COL1a1	12-Week	0.0711462	0.746651
Lactococcus	GPX1	12-Week	0.06917	0.753516
Enterococcus	CAT	12-Week	0.0687791	0.755172
DefluviitaleaceaeUCG-011	GPX1	12-Week	0.0683439	0.756675
LachnospiraceaeUCG-004	PGC1a	12-Week	0.0652819	0.767278
Muribaculaceae	PGC1a	12-Week	-0.0652174	0.767302
Bifidobacterium	GPX1	12-Week	-0.0642928	0.770712
LachnospiraceaeA2	COL1a1	12-Week	0.0632411	0.774222
UknownRuminococcaceae	CAT	12-Week	0.0613482	0.780959
LachnospiraceaeUCG-004	SOD2	12-Week	-0.0603363	0.784488
Staphylococcus	PGC1a	12-Week	0.0600113	0.785622
FamilyXIIIUCG-001	COL1a1	12-Week	0.0596597	0.78685
Colidextribacter	SOD2	12-Week	0.0592885	0.788111
DefluviitaleaceaeUCG-011	PGC1a	12-Week	0.0573752	0.79484
unculturedPeptococcaceae	CAT	12-Week	-0.0573123	0.79508
Akkermansia	PGC1a	12-Week	0.0573123	0.79508
Staphylococcus	CAT	12-Week	0.0556469	0.800898
Jeotgalicoccus	GPX1	12-Week	0.0545589	0.804717
Enterococcus	ESR1	12-Week	-0.0538271	0.807288
ClostridiumSenuStricto1	ESR1	12-Week	0.0523715	0.81257
ButyricicoccaceaeUCG-009	COL1a1	12-Week	0.0519591	0.81386
Enterorhabdus	COL1a1	12-Week	0.0513834	0.816079
unculturedPeptococcaceae	COL1a1	12-Week	0.0513834	0.816079
LachnospiraceaeNK4A136	SOD2	12-Week	-0.048419	0.826626
ButyricicoccaceaeUCG-009	CAT	12-Week	0.0478839	0.828239
[Eubacterium]brachy	COL1a1	12-Week	-0.045072	0.838192
Acetatifactor	SOD2	12-Week	0.0449716	0.838548
[Eubacterium]brachy	CAT	12-Week	0.0445767	0.839948
Romboutsia	CAT	12-Week	-0.0444664	0.840735
unculturedPeptococcaceae	SOD2	12-Week	0.0434783	0.844271
Blautia	PGC1a	12-Week	-0.0434783	0.844271
ButyricicoccaceaeUCG-009	ESR1	12-Week	0.041771	0.849907
LachnospiraceaeNK4A136	CAT	12-Week	-0.041502	0.851349
Anaeroplasma	COL1a1	12-Week	0.0412291	0.851833
OscillospiraceaeNK4A214	GPX1	12-Week	-0.04093	0.852897
Roseburia	ESR1	12-Week	-0.0405238	0.854341
Roseburia	CAT	12-Week	0.0405238	0.854341
ClostridiaUCG-014	GPX1	12-Week	-0.0405001	0.854425
Staphylococcus	COL1a1	12-Week	-0.0403713	0.854884
Enterococcus	COL1a1	12-Week	0.0403703	0.854887
Acetatifactor	GPX1	12-Week	-0.0385471	0.861378
Bacteroides	GPX1	12-Week	-0.0385375	0.861989
Romboutsia	PGC1a	12-Week	0.0375494	0.865541
[Eubacterium]ventriosum	COL1a1	12-Week	0.0358847	0.870871
Erysipelatoclostridiaceae	GPX1	12-Week	0.0356582	0.87168
Tuzzerella	GPX1	12-Week	-0.0331109	0.880781
[Eubacterium]xylanophilum	COL1a1	12-Week	0.0326018	0.882602
Savagea	ESR1	12-Week	-0.0321412	0.884249
Anaeroplasma	SOD2	12-Week	-0.0315281	0.886443
RF39	COL1a1	12-Week	-0.027284	0.901652
[Eubacterium]ventriosum	ESR1	12-Week	-0.0269136	0.902981
Lactococcus	SOD2	12-Week	0.0266798	0.904767
OscillospiraceaeUCG-005	CAT	12-Week	0.0260714	0.906004
Faecalibaculum	CAT	12-Week	-0.0247036	0.911926
ClostridiaUCG-014	PGC1a	12-Week	0.0236251	0.914791
Butyricicoccus	SOD2	12-Week	-0.0232674	0.916076
Roseburia	COL1a1	12-Week	0.0222387	0.919775
LachnospiraceaeA2	SOD2	12-Week	0.0217391	0.922676
OscillospiralesUCG-010	CAT	12-Week	-0.0207715	0.925053
Erysipelatoclostridium	CAT	12-Week	0.020751	0.926263
UnknownEnterobacteriaceae	PGC1a	12-Week	-0.020207	0.927084
Turicibacter	ESR1	12-Week	-0.0198457	0.928385
Akkermansia	CAT	12-Week	-0.0197628	0.92985
[Eubacterium]nodatum	CAT	12-Week	-0.0180378	0.934894
RF39	GPX1	12-Week	-0.017583	0.936533
LachnospiraceaeGCA-900066575	CAT	12-Week	0.0167984	0.940622
Lactobacillus	SOD2	12-Week	0.015889	0.942637
Turicibacter	COL1a1	12-Week	0.014371	0.94811
Erysipelatoclostridiaceae	CAT	12-Week	0.0142633	0.948498
RF39	PGC1a	12-Week	0.0139451	0.949646
Turicibacter	CAT	12-Week	-0.0136867	0.950578
Monoglobus	GPX1	12-Week	-0.0129066	0.953392
Erysipelatoclostridium	GPX1	12-Week	-0.0128458	0.955
ButyricicoccaceaeUCG-009	PGC1a	12-Week	-0.0122257	0.955848
[Eubacterium]brachy	SOD2	12-Week	0.0118871	0.95707
OscillospiralesUCG-010	PGC1a	12-Week	0.0108803	0.960703
unculturedPeptococcaceae	GPX1	12-Week	-0.0108696	0.962194
Faecalibaculum	GPX1	12-Week	0.00988142	0.965793
unknownOscillospiraceae	SOD2	12-Week	0.00890208	0.967844
[Eubacterium]coprostanoligenes	SOD2	12-Week	-0.00799763	0.97111
ClostridiumSenuStricto1	SOD2	12-Week	0.006917	0.976591
unculturedOscillospiraceae	CAT	12-Week	0.006917	0.976591
Monoglobus	PGC1a	12-Week	-0.00617271	0.9777
LachnospiraceaeA2	CAT	12-Week	0.00592885	0.980192
DefluviitaleaceaeUCG-011	COL1a1	12-Week	0.00506251	0.98171
unculturedOscillospiraceae	SOD2	12-Week	-0.00494071	0.983793
Tuzzerella	ESR1	12-Week	-0.00395355	0.985716
Colidextribacter	GPX1	12-Week	0.00296443	0.990996
Anaerotruncus	CAT	12-Week	0.00201862	0.992707
Intestinimonas	PGC1a	12-Week	-0.00197628	0.994597
[Eubacterium]ventriosum	PGC1a	12-Week	-0.0014952	0.994598
UknownRuminococcaceae	COL1a1	12-Week	-0.00103106	0.996275
Staphylococcus	PGC1a	20-Week	-0.761503	0.000972107
unculturedRuminococcaceae	CAT	20-Week	0.74958	0.00129352
Staphylococcus	SOD2	20-Week	-0.697037	0.00387677
Staphylococcus	GPX1	20-Week	-0.68092	0.00519751
Lactococcus	CAT	20-Week	0.660714	0.00904309
Marvinbryantia	GPX1	20-Week	0.637105	0.0106349
[Eubacterium]nodatum	CAT	20-Week	-0.604111	0.0170744
Parasutterella	GPX1	20-Week	0.610714	0.0178688
Marvinbryantia	COL1a1	20-Week	0.600438	0.0179443
unculturedRuminococcaceae	ESR1	20-Week	0.592817	0.0198569
Lactococcus	SOD2	20-Week	0.6	0.0204212
Dubosiella	ESR1	20-Week	0.585571	0.0218166
Parasutterella	SOD2	20-Week	0.589286	0.0232481
Parasutterella	PGC1a	20-Week	0.585714	0.0242547
Enterorhabdus	PGC1a	20-Week	-0.582143	0.0252949
Staphylococcus	CAT	20-Week	-0.568105	0.0271462
Bacteroides	SOD2	20-Week	0.571429	0.0286232
Marvinbryantia	PGC1a	20-Week	0.540852	0.0373583
unculturedRuminococcaceae	SOD2	20-Week	0.540562	0.0374803
Bacteroides	PGC1a	20-Week	0.542857	0.0391586
Enterorhabdus	GPX1	20-Week	-0.542857	0.0391586
ButyricicoccaceaeUCG-009	CAT	20-Week	0.535872	0.0394976
Bacteroides	GPX1	20-Week	0.532143	0.0437917
Marvinbryantia	SOD2	20-Week	0.517935	0.0479648
[Eubacterium]fissicatena	COL1a1	20-Week	-0.507093	0.0536913
ButyricicoccaceaeUCG-009	SOD2	20-Week	0.49961	0.0579252
[Eubacterium]nodatum	PGC1a	20-Week	-0.496872	0.0595336
Lactococcus	COL1a1	20-Week	0.496429	0.0622836
Enterorhabdus	SOD2	20-Week	-0.496429	0.0622836
ButyricicoccaceaeUCG-009	GPX1	20-Week	0.491552	0.0627519
ButyricicoccaceaeUCG-009	PGC1a	20-Week	0.491552	0.0627519
OscillospiraceaeNK4A214	GPX1	20-Week	-0.4876	0.0652225
OscillospiraceaeNK4A214	PGC1a	20-Week	-0.482495	0.0685181
Akkermansia	ESR1	20-Week	0.475	0.0758701
[Eubacterium]nodatum	ESR1	20-Week	-0.470063	0.0770422
[Eubacterium]nodatum	SOD2	20-Week	-0.466488	0.0796276
[Eubacterium]fissicatena	CAT	20-Week	-0.464835	0.080844
[Eubacterium]fissicatena	SOD2	20-Week	-0.464835	0.080844
Anaeroplasma	GPX1	20-Week	-0.458798	0.0853983
Parasutterella	COL1a1	20-Week	0.439286	0.103199
[Eubacterium]brachy	SOD2	20-Week	-0.434317	0.105738
LachnospiraceaeA2	CAT	20-Week	-0.428571	0.11263
Bacteroides	CAT	20-Week	0.428571	0.11263
RF39	COL1a1	20-Week	-0.426265	0.113106
[Eubacterium]xylanophilum	SOD2	20-Week	0.426028	0.113328
Lactococcus	PGC1a	20-Week	0.425	0.115906
Dubosiella	CAT	20-Week	0.422577	0.116597
[Eubacterium]fissicatena	PGC1a	20-Week	-0.422577	0.116597
UknownRuminococcaceae	SOD2	20-Week	-0.419837	0.119239
Anaeroplasma	PGC1a	20-Week	-0.41654	0.122471
unculturedRuminococcaceae	PGC1a	20-Week	0.414431	0.12457
FamilyXIIIUCG-001	PGC1a	20-Week	0.41097	0.128068
LachnospiraceaeA2	SOD2	20-Week	-0.410714	0.129692
ButyricicoccaceaeUCG-009	ESR1	20-Week	0.406941	0.132223
Lactococcus	ESR1	20-Week	0.407143	0.133311
ClostridiumSenuStricto1	COL1a1	20-Week	0.403571	0.137001
Akkermansia	GPX1	20-Week	0.4	0.140762
Lactococcus	GPX1	20-Week	0.396429	0.144595
Staphylococcus	ESR1	20-Week	-0.394853	0.145238
UknownRuminococcaceae	COL1a1	20-Week	-0.394611	0.145507
Turicibacter	COL1a1	20-Week	0.392792	0.14754
LachnospiraceaeA2	COL1a1	20-Week	-0.392857	0.1485
[Eubacterium]xylanophilum	PGC1a	20-Week	0.389143	0.151676
ClostridiavadinBB60	SOD2	20-Week	0.387755	0.153268
[Eubacterium]xylanophilum	GPX1	20-Week	0.387298	0.153795
UknownRuminococcaceae	CAT	20-Week	-0.381997	0.159996
[Eubacterium]nodatum	GPX1	20-Week	-0.380697	0.161542
UknownRuminococcaceae	PGC1a	20-Week	-0.37479	0.16869
LachnospiraceaeA2	GPX1	20-Week	-0.371429	0.173471
OscillospiraceaeNK4A214	SOD2	20-Week	-0.367615	0.177649
Intestinimonas	SOD2	20-Week	-0.364286	0.182393
Bacteroides	COL1a1	20-Week	0.364286	0.182393
UknownRuminococcaceae	GPX1	20-Week	-0.354969	0.194185
Bifidobacterium	PGC1a	20-Week	0.353874	0.195662
LachnospiraceaeA2	PGC1a	20-Week	-0.353571	0.196349
FamilyXIIIUCG-001	GPX1	20-Week	0.350533	0.200213
FamilyXIIIUCG-001	SOD2	20-Week	0.346504	0.205791
Bifidobacterium	SOD2	20-Week	0.346345	0.206013
LachnospiraceaeUCG-006	SOD2	20-Week	-0.346429	0.206038
Enterorhabdus	CAT	20-Week	-0.346429	0.206038
[Eubacterium]brachy	CAT	20-Week	-0.344951	0.207967
[Eubacterium]ventriosum	ESR1	20-Week	0.344099	0.209167
[Eubacterium]xylanophilum	CAT	20-Week	0.341191	0.213295
Akkermansia	SOD2	20-Week	0.339286	0.216039
Akkermansia	PGC1a	20-Week	0.339286	0.216039
[Eubacterium]fissicatena	GPX1	20-Week	-0.338062	0.217796
LachnospiraceaeNK4B4	GPX1	20-Week	0.338062	0.217796
LachnospiraceaeNK4A136	COL1a1	20-Week	-0.335714	0.221157
LachnospiraceaeUCG-006	CAT	20-Week	-0.335714	0.221157
LachnospiraceaeUCG-006	PGC1a	20-Week	-0.335714	0.221157
RF39	GPX1	20-Week	-0.334595	0.222852
Blautia	COL1a1	20-Week	0.332143	0.226353
LachnospiraceaeGCA-900066575	ESR1	20-Week	-0.332143	0.226353
LachnospiraceaeNK4B4	ESR1	20-Week	0.332025	0.226647
RF39	SOD2	20-Week	-0.330011	0.229648
Parasutterella	CAT	20-Week	0.328571	0.231628
[Eubacterium]brachy	COL1a1	20-Week	-0.325291	0.236782
LachnospiraceaeUCG-006	ESR1	20-Week	-0.325	0.236982
[Eubacterium]brachy	PGC1a	20-Week	-0.321716	0.242274
ClostridiavadinBB60	CAT	20-Week	0.319992	0.24495
Roseburia	ESR1	20-Week	-0.317857	0.247928
RF39	PGC1a	20-Week	-0.316261	0.250806
unculturedOscillospiraceae	ESR1	20-Week	-0.314286	0.25352
unculturedRuminococcaceae	GPX1	20-Week	0.311724	0.25804
LachnospiraceaeUCG-006	COL1a1	20-Week	-0.307143	0.264942
LachnospiraceaeUCG-006	GPX1	20-Week	-0.303571	0.270772
Blautia	CAT	20-Week	0.3	0.276682
Bacteroides	ESR1	20-Week	0.3	0.276682
Lachnoclostridium	SOD2	20-Week	-0.3	0.276682
DefluviitaleaceaeUCG-011	COL1a1	20-Week	-0.298231	0.280298
Marvinbryantia	CAT	20-Week	0.297927	0.280812
[Eubacterium]fissicatena	ESR1	20-Week	-0.295804	0.284419
Dubosiella	SOD2	20-Week	0.295804	0.284419
[Eubacterium]coprostanoligenes	COL1a1	20-Week	0.290532	0.293495
Anaerotruncus	PGC1a	20-Week	0.290102	0.294243
Bifidobacterium	CAT	20-Week	0.289875	0.294637
Acetatifactor	CAT	20-Week	0.289286	0.294889
OscillospiralesUCG-010	CAT	20-Week	-0.28674	0.300127
ClostridiumSenuStricto1	GPX1	20-Week	0.285714	0.301117
unculturedChristensenellaceae	ESR1	20-Week	0.28337	0.306095
LachnospiraceaeGCA-900066575	SOD2	20-Week	-0.282143	0.307425
ClostridiavadinBB60	PGC1a	20-Week	0.282346	0.307921
unculturedRuminococcaceae	COL1a1	20-Week	0.279291	0.313409
IncertaeSedis	ESR1	20-Week	0.278571	0.313812
Colidextribacter	COL1a1	20-Week	-0.278571	0.313812
[Eubacterium]ventriosum	COL1a1	20-Week	-0.277694	0.316301
unknownLachnospiraceae	CAT	20-Week	0.275	0.320277
ClostridiavadinBB60	COL1a1	20-Week	0.274817	0.321546
Anaerotruncus	GPX1	20-Week	0.273885	0.323257
Akkermansia	CAT	20-Week	0.267857	0.333446
Blautia	PGC1a	20-Week	0.267857	0.333446
unculturedPeptococcaceae	GPX1	20-Week	0.267857	0.333446
ClostridiavadinBB60	GPX1	20-Week	0.267288	0.335512
FamilyXIIIUCG-001	CAT	20-Week	0.265922	0.338082
Acetatifactor	COL1a1	20-Week	0.264286	0.340147
Staphylococcus	COL1a1	20-Week	-0.261892	0.345726
IncertaeSedis	CAT	20-Week	0.260714	0.346928
Marvinbryantia	ESR1	20-Week	0.261259	0.346936
Enterococcus	PGC1a	20-Week	0.257272	0.35461
Lachnoclostridium	PGC1a	20-Week	-0.253571	0.360721
LachnospiraceaeNK4B4	PGC1a	20-Week	0.253546	0.361865
Bifidobacterium	ESR1	20-Week	0.252229	0.364449
unculturedErysipelotrichaceae	CAT	20-Week	0.247436	0.373939
unculturedErysipelotrichaceae	PGC1a	20-Week	0.247436	0.373939
OscillospiralesUCG-010	ESR1	20-Week	-0.247313	0.374184
LachnospiraceaeGCA-900066575	PGC1a	20-Week	-0.246429	0.374825
ClostridiumSenuStricto1	SOD2	20-Week	0.242857	0.381992
FamilyXIIIUCG-001	ESR1	20-Week	0.241747	0.385375
unculturedChristensenellaceae	SOD2	20-Week	0.237418	0.3942
Lactobacillus	COL1a1	20-Week	0.235714	0.396553
Intestinimonas	PGC1a	20-Week	-0.235714	0.396553
Anaeroplasma	SOD2	20-Week	-0.235436	0.398277
UknownRuminococcaceae	ESR1	20-Week	-0.234244	0.400739
unculturedChristensenellaceae	CAT	20-Week	0.232312	0.404746
[Eubacterium]brachy	GPX1	20-Week	-0.230563	0.408393
FamilyXIIIUCG-001	COL1a1	20-Week	-0.22966	0.410283
LachnospiraceaeA2	ESR1	20-Week	-0.228571	0.411416
Colidextribacter	SOD2	20-Week	-0.228571	0.411416
unculturedPeptococcaceae	PGC1a	20-Week	0.228571	0.411416
[Eubacterium]nodatum	COL1a1	20-Week	-0.228776	0.412137
Faecalibaculum	GPX1	20-Week	-0.225	0.41896
Intestinimonas	CAT	20-Week	-0.225	0.41896
unknownOscillospiraceae	COL1a1	20-Week	-0.223414	0.423475
[Eubacterium]ventriosum	PGC1a	20-Week	-0.223362	0.423585
Monoglobus	CAT	20-Week	-0.223253	0.423819
Anaerotruncus	SOD2	20-Week	0.219829	0.431145
RF39	CAT	20-Week	-0.215424	0.440664
Lachnoclostridium	CAT	20-Week	-0.214286	0.44203
Acetatifactor	SOD2	20-Week	0.214286	0.44203
Dubosiella	PGC1a	20-Week	0.211289	0.449696
LachnospiraceaeNK4B4	CAT	20-Week	0.211289	0.449696
LachnospiraceaeNK4B4	SOD2	20-Week	0.211289	0.449696
Colidextribacter	CAT	20-Week	-0.210714	0.449866
Roseburia	CAT	20-Week	-0.207143	0.457772
LachnospiraceaeGCA-900066575	CAT	20-Week	-0.207143	0.457772
LachnospiraceaeGCA-900066575	COL1a1	20-Week	-0.207143	0.457772
Turicibacter	ESR1	20-Week	-0.207307	0.458479
Erysipelatoclostridiaceae	COL1a1	20-Week	0.207054	0.45904
OscillospiralesUCG-010	SOD2	20-Week	-0.204302	0.465162
OscillospiralesUCG-010	PGC1a	20-Week	-0.204302	0.465162
Monoglobus	PGC1a	20-Week	-0.201991	0.470336
OscillospiraceaeUCG-005	COL1a1	20-Week	-0.199125	0.476789
LachnospiraceaeFCS020	GPX1	20-Week	-0.197338	0.480834
Blautia	SOD2	20-Week	0.196429	0.481914
[Eubacterium]xylanophilum	ESR1	20-Week	0.195493	0.485026
unknownLachnospiraceae	COL1a1	20-Week	0.192857	0.4901
Intestinimonas	COL1a1	20-Week	-0.192857	0.4901
ASF356	ESR1	20-Week	-0.192801	0.491178
Tuzzerella	ESR1	20-Week	0.191805	0.493462
Muribaculaceae	CAT	20-Week	0.189286	0.498353
ClostridiavadinBB60	ESR1	20-Week	0.188231	0.501702
[Eubacterium]ventriosum	SOD2	20-Week	-0.187141	0.504226
unculturedErysipelotrichaceae	SOD2	20-Week	0.185577	0.507861
OscillospiralesUCG-010	GPX1	20-Week	-0.182797	0.51435
unculturedOscillospiraceae	CAT	20-Week	-0.182143	0.515061
LachnospiraceaeGCA-900066575	GPX1	20-Week	-0.182143	0.515061
Intestinimonas	GPX1	20-Week	-0.182143	0.515061
LachnospiraceaeFCS020	PGC1a	20-Week	-0.180739	0.519177
Enterococcus	GPX1	20-Week	0.180728	0.519202
LachnospiraceaeUCG-004	SOD2	20-Week	-0.180702	0.519265
LachnospiraceaeUCG-004	PGC1a	20-Week	-0.180702	0.519265
Acetatifactor	ESR1	20-Week	0.178571	0.523513
unculturedChristensenellaceae	GPX1	20-Week	0.178702	0.523977
LachnospiraceaeUCG-004	CAT	20-Week	-0.176937	0.52815
ClostridiumSenuStricto1	PGC1a	20-Week	0.175	0.53203
Lachnoclostridium	COL1a1	20-Week	-0.175	0.53203
unknownLachnospiraceae	SOD2	20-Week	0.175	0.53203
LachnospiraceaeUCG-004	COL1a1	20-Week	-0.173172	0.537103
Anaerotruncus	CAT	20-Week	0.17298	0.537562
unculturedOscillospiraceae	SOD2	20-Week	-0.171429	0.540611
Dubosiella	GPX1	20-Week	0.169031	0.547028
[Eubacterium]ventriosum	GPX1	20-Week	-0.169031	0.547028
Blautia	GPX1	20-Week	0.167857	0.549255
Faecalibaculum	SOD2	20-Week	-0.167857	0.549255
Intestinimonas	ESR1	20-Week	-0.167857	0.549255
LachnospiraceaeFCS020	ESR1	20-Week	-0.167829	0.549923
Romboutsia	PGC1a	20-Week	-0.164286	0.557961
unknownLachnospiraceae	PGC1a	20-Week	0.160714	0.566727
Oscillibacter	CAT	20-Week	0.160714	0.566727
unculturedLachnospiraceae	ESR1	20-Week	-0.157143	0.575554
unculturedLachnospiraceae	COL1a1	20-Week	-0.157143	0.575554
Alistipes	GPX1	20-Week	0.157143	0.575554
IncertaeSedis	COL1a1	20-Week	0.157143	0.575554
Dubosiella	COL1a1	20-Week	0.156957	0.576409
Monoglobus	COL1a1	20-Week	-0.155214	0.580705
Faecalibaculum	CAT	20-Week	-0.153571	0.584439
Anaeroplasma	ESR1	20-Week	0.15092	0.59134
unculturedChristensenellaceae	COL1a1	20-Week	0.15062	0.592087
unculturedPeptococcaceae	SOD2	20-Week	0.15	0.593383
LachnospiraceaeUCG-004	GPX1	20-Week	-0.14682	0.60157
Acetatifactor	PGC1a	20-Week	0.146429	0.602383
Lachnoclostridium	ESR1	20-Week	-0.146429	0.602383
LachnospiraceaeFCS020	SOD2	20-Week	-0.143854	0.609013
Erysipelatoclostridiaceae	GPX1	20-Week	0.143055	0.611023
IncertaeSedis	SOD2	20-Week	0.142857	0.61144
Erysipelatoclostridium	ESR1	20-Week	0.139286	0.620551
ASF356	GPX1	20-Week	0.136942	0.626494
Muribaculaceae	SOD2	20-Week	0.135714	0.629716
Bifidobacterium	GPX1	20-Week	0.135526	0.6301
Tuzzerella	COL1a1	20-Week	-0.134632	0.632379
Turicibacter	PGC1a	20-Week	-0.134568	0.632544
OscillospiraceaeNK4A214	CAT	20-Week	-0.13275	0.63719
Faecalibaculum	PGC1a	20-Week	-0.132143	0.638933
Roseburia	SOD2	20-Week	-0.132143	0.638933
Erysipelatoclostridium	CAT	20-Week	-0.132143	0.638933
Alistipes	CAT	20-Week	-0.132143	0.638933
DefluviitaleaceaeUCG-011	ESR1	20-Week	0.130931	0.641852
unculturedLachnospiraceae	GPX1	20-Week	0.128571	0.648202
OscillospiraceaeUCG-005	CAT	20-Week	-0.127644	0.650306
OscillospiraceaeUCG-005	SOD2	20-Week	-0.127644	0.650306
DefluviitaleaceaeUCG-011	PGC1a	20-Week	-0.127294	0.651209
ASF356	PGC1a	20-Week	0.126131	0.65421
Lactobacillus	GPX1	20-Week	-0.125	0.657521
Colidextribacter	GPX1	20-Week	-0.125	0.657521
ChristensenellaceaeR-7	GPX1	20-Week	0.125	0.657521
unculturedPeptococcaceae	ESR1	20-Week	0.125	0.657521
unculturedErysipelotrichaceae	GPX1	20-Week	0.123718	0.660457
unculturedErysipelotrichaceae	COL1a1	20-Week	0.123718	0.660457
Enterococcus	SOD2	20-Week	0.123321	0.661487
Akkermansia	COL1a1	20-Week	-0.121429	0.666889
Roseburia	GPX1	20-Week	-0.121429	0.666889
Enterococcus	COL1a1	20-Week	-0.121194	0.66701
LachnospiraceaeNK4A136	PGC1a	20-Week	-0.117857	0.676305
unknownLachnospiraceae	GPX1	20-Week	0.117857	0.676305
Erysipelatoclostridium	GPX1	20-Week	0.114286	0.685768
Tuzzerella	SOD2	20-Week	0.110657	0.694615
LachnospiraceaeFCS020	CAT	20-Week	-0.110657	0.694615
Oscillibacter	COL1a1	20-Week	-0.110714	0.695276
Colidextribacter	PGC1a	20-Week	-0.107143	0.704828
Lachnoclostridium	GPX1	20-Week	-0.103571	0.714424
[Eubacterium]coprostanoligenes	CAT	20-Week	0.100718	0.720982
LachnospiraceaeNK4A136	GPX1	20-Week	-0.1	0.72406
unculturedPeptococcaceae	COL1a1	20-Week	-0.1	0.72406
unknownOscillospiraceae	GPX1	20-Week	0.0965148	0.732222
Muribaculaceae	ESR1	20-Week	0.0964286	0.733738
Parasutterella	ESR1	20-Week	0.0964286	0.733738
Lactobacillus	SOD2	20-Week	-0.0964286	0.733738
[Eubacterium]xylanophilum	COL1a1	20-Week	0.0959024	0.733864
OscillospiraceaeNK4A214	COL1a1	20-Week	-0.0919037	0.744612
RF39	ESR1	20-Week	-0.0916698	0.745242
OscillospiraceaeUCG-005	ESR1	20-Week	0.0893509	0.751497
Monoglobus	ESR1	20-Week	-0.0893011	0.751631
Lactobacillus	CAT	20-Week	0.0892857	0.753207
Alistipes	COL1a1	20-Week	0.0892857	0.753207
Muribaculaceae	PGC1a	20-Week	0.0857143	0.762997
Oscillibacter	PGC1a	20-Week	0.0857143	0.762997
unculturedPeptococcaceae	CAT	20-Week	0.0857143	0.762997
LachnospiraceaeNK4A136	ESR1	20-Week	-0.0857143	0.762997
Monoglobus	SOD2	20-Week	-0.0850487	0.763139
Romboutsia	COL1a1	20-Week	0.0821429	0.772822
unculturedLachnospiraceae	PGC1a	20-Week	0.0821429	0.772822
Roseburia	PGC1a	20-Week	-0.0821429	0.772822
Alistipes	ESR1	20-Week	-0.0821429	0.772822
[Eubacterium]coprostanoligenes	SOD2	20-Week	0.0813489	0.773188
ClostridiumSenuStricto1	ESR1	20-Week	-0.0785714	0.782681
Lactobacillus	PGC1a	20-Week	-0.0785714	0.782681
Erysipelatoclostridium	PGC1a	20-Week	-0.0785714	0.782681
Oscillibacter	GPX1	20-Week	0.075	0.792571
LachnospiraceaeNK4B4	COL1a1	20-Week	0.0724418	0.797517
Romboutsia	SOD2	20-Week	-0.0714286	0.802492
Lactobacillus	ESR1	20-Week	0.0714286	0.802492
Acetatifactor	GPX1	20-Week	0.0714286	0.802492
Erysipelatoclostridiaceae	CAT	20-Week	-0.0677631	0.810368
Muribaculaceae	GPX1	20-Week	-0.0678571	0.812443
[Eubacterium]brachy	ESR1	20-Week	-0.0661305	0.814862
Oscillibacter	SOD2	20-Week	0.0642857	0.822421
unculturedErysipelotrichaceae	ESR1	20-Week	-0.061859	0.826648
[Eubacterium]ventriosum	CAT	20-Week	-0.0603682	0.830769
ChristensenellaceaeR-7	COL1a1	20-Week	0.0607143	0.832426
Romboutsia	CAT	20-Week	-0.0607143	0.832426
unknownOscillospiraceae	PGC1a	20-Week	0.0589813	0.834607
DefluviitaleaceaeUCG-011	CAT	20-Week	-0.0581914	0.836794
[Eubacterium]coprostanoligenes	ESR1	20-Week	-0.0581064	0.83703
[Eubacterium]coprostanoligenes	PGC1a	20-Week	-0.0581064	0.83703
Tuzzerella	PGC1a	20-Week	0.0571726	0.839617
Tuzzerella	CAT	20-Week	0.0534841	0.849853
IncertaeSedis	GPX1	20-Week	0.0535714	0.852509
unculturedOscillospiraceae	GPX1	20-Week	0.05	0.862585
ChristensenellaceaeR-7	PGC1a	20-Week	0.05	0.862585
Faecalibaculum	COL1a1	20-Week	-0.05	0.862585
Monoglobus	GPX1	20-Week	-0.0467768	0.868521
OscillospiraceaeUCG-005	PGC1a	20-Week	-0.0459519	0.870821
Erysipelatoclostridium	COL1a1	20-Week	-0.0464286	0.872681
[Eubacterium]coprostanoligenes	GPX1	20-Week	0.0445482	0.874738
ButyricicoccaceaeUCG-009	COL1a1	20-Week	0.0443203	0.875374
LachnospiraceaeNK4A136	CAT	20-Week	-0.0428571	0.882796
LachnospiraceaeNK4A136	SOD2	20-Week	-0.0428571	0.882796
OscillospiraceaeUCG-005	GPX1	20-Week	0.0408461	0.885081
ASF356	COL1a1	20-Week	0.0378394	0.893494
Erysipelatoclostridiaceae	ESR1	20-Week	-0.0376462	0.894035
Bifidobacterium	COL1a1	20-Week	0.0376462	0.894035
Erysipelatoclostridiaceae	SOD2	20-Week	0.0376462	0.894035
unknownOscillospiraceae	ESR1	20-Week	-0.0375335	0.894351
unknownOscillospiraceae	SOD2	20-Week	-0.0375335	0.894351
Anaeroplasma	COL1a1	20-Week	-0.0362209	0.898027
Enterococcus	CAT	20-Week	0.0340195	0.904198
ASF356	CAT	20-Week	-0.0324337	0.908646
ChristensenellaceaeR-7	CAT	20-Week	0.0321429	0.91324
unculturedLachnospiraceae	CAT	20-Week	-0.0321429	0.91324
unculturedOscillospiraceae	PGC1a	20-Week	-0.0321429	0.91324
Erysipelatoclostridium	SOD2	20-Week	-0.0321429	0.91324
IncertaeSedis	PGC1a	20-Week	-0.0321429	0.91324
Erysipelatoclostridiaceae	PGC1a	20-Week	-0.0301169	0.915149
DefluviitaleaceaeUCG-011	GPX1	20-Week	-0.0290957	0.918017
Muribaculaceae	COL1a1	20-Week	-0.0285714	0.923417
ChristensenellaceaeR-7	ESR1	20-Week	-0.0285714	0.923417
Anaerotruncus	COL1a1	20-Week	0.0270281	0.923827
OscillospiraceaeNK4A214	ESR1	20-Week	-0.0255288	0.928042
unknownOscillospiraceae	CAT	20-Week	-0.0250224	0.929466
Oscillibacter	ESR1	20-Week	-0.025	0.933604
ChristensenellaceaeR-7	SOD2	20-Week	-0.025	0.933604
LachnospiraceaeUCG-004	ESR1	20-Week	-0.0225877	0.936315
Turicibacter	CAT	20-Week	-0.0218218	0.938471
OscillospiralesUCG-010	COL1a1	20-Week	0.0215055	0.939361
unculturedChristensenellaceae	PGC1a	20-Week	0.0204231	0.942409
Romboutsia	GPX1	20-Week	0.0214286	0.943802
Blautia	ESR1	20-Week	-0.0214286	0.943802
Colidextribacter	ESR1	20-Week	-0.0214286	0.943802
LachnospiraceaeFCS020	COL1a1	20-Week	0.0184428	0.947986
Turicibacter	GPX1	20-Week	0.0181848	0.948712
Enterorhabdus	ESR1	20-Week	-0.0178571	0.954008
ASF356	SOD2	20-Week	0.0162169	0.954257
Faecalibaculum	ESR1	20-Week	0.0142857	0.964222
Roseburia	COL1a1	20-Week	0.0142857	0.964222
Anaeroplasma	CAT	20-Week	-0.0120736	0.965936
Tuzzerella	GPX1	20-Week	-0.0110657	0.968779
DefluviitaleaceaeUCG-011	SOD2	20-Week	-0.0109109	0.969215
Enterococcus	ESR1	20-Week	-0.0106311	0.970005
Enterorhabdus	COL1a1	20-Week	-0.0107143	0.97444
Turicibacter	SOD2	20-Week	0.00727393	0.979474
Anaerotruncus	ESR1	20-Week	-0.0072075	0.979662
Romboutsia	ESR1	20-Week	-0.00714286	0.984663
unculturedOscillospiraceae	COL1a1	20-Week	-0.00714286	0.984663
ClostridiumSenuStricto1	CAT	20-Week	-0.00357143	0.994887
unculturedLachnospiraceae	SOD2	20-Week	-0.00357143	0.994887
Alistipes	SOD2	20-Week	-0.00357143	0.994887
Alistipes	PGC1a	20-Week	0.00357143	0.994887
unknownLachnospiraceae	ESR1	20-Week	-0.00357143	0.994887
