# Supplementary material for: Oral Contraceptives Induce Time- and Intestinal Segment-Dependent Shifts in the Gut Microbiota
Source: Nutrients. 2025 Aug 9;17(16):2591. doi: 10.3390/nu17162591 (PMC12388937; doi:10.3390/nu17162591)
Supplement: Supplementary file 1 [file nutrients-17-02591-s001.zip › SI Table6.xlsx]

## Sheet: Sheet1
SI Table S6: Spearman correlations performed between hepatic gene expression and colonic microbiota
Genus	Gene	Treatment Duration	Rho	p-value
Alistipes	ESR1	12-Week	0.663636	0.00137649
Bifidobacterium	ESR1	12-Week	-0.612537	0.00315885
Romboutsia	GPX1	12-Week	-0.550649	0.0108065
Tuzzerella	SOD2	12-Week	-0.543325	0.0109121
Acetatifactor	GPX1	12-Week	-0.53799	0.0118814
ClostridiavadinBB60	ESR1	12-Week	0.498145	0.0215493
UCG-010	PGC1a	12-Week	-0.497525	0.0217383
ClostridiavadinBB60	CAT	12-Week	0.490569	0.0239519
Anaerotruncus	PGC1a	12-Week	-0.485146	0.0257988
RF39	PGC1a	12-Week	-0.479068	0.0280014
Staphylococcus	ESR1	12-Week	0.47618	0.0290991
Alistipes	PGC1a	12-Week	0.467532	0.0340221
Bacteroides	SOD2	12-Week	-0.466234	0.0345727
Lactococcus	COL1a1	12-Week	0.463636	0.0356952
RF39	GPX1	12-Week	-0.458682	0.0364933
Oscillibacter	GPX1	12-Week	-0.446249	0.0425855
Colidextribacter	ESR1	12-Week	0.448052	0.043053
[Eubacterium]xylanophilum	CAT	12-Week	0.444713	0.0433899
Lachnoclostridium	CAT	12-Week	0.444156	0.0450675
[Eubacterium]coprostanoligenes	ESR1	12-Week	-0.436258	0.0480298
Faecalibaculum	ESR1	12-Week	-0.436364	0.0493189
unculturedChristensenellaceae	SOD2	12-Week	-0.425555	0.054441
unculturedRuminococcaceae	GPX1	12-Week	-0.425228	0.054647
Anaerotruncus	GPX1	12-Week	-0.42491	0.0548475
[Eubacterium]xylanophilum	ESR1	12-Week	0.422405	0.0564478
Roseburia	GPX1	12-Week	0.42203	0.0566903
Colidextribacter	CAT	12-Week	0.423377	0.0570967
Enterococcus	PGC1a	12-Week	0.418398	0.059081
LachnospiraceaeNK4A136	ESR1	12-Week	0.418182	0.0604624
Colidextribacter	GPX1	12-Week	-0.414286	0.0630861
Lactobacillus	COL1a1	12-Week	-0.409123	0.0655352
Dubosiella	GPX1	12-Week	-0.405374	0.0682898
Lactobacillus	ESR1	12-Week	-0.403911	0.0693883
GCA-900066575	CAT	12-Week	0.403911	0.0693883
Blautia	CAT	12-Week	0.405195	0.0695502
UnknownLachnospiraceae	CAT	12-Week	0.405195	0.0695502
UCG-010	SOD2	12-Week	-0.398688	0.0734185
UCG-005	SOD2	12-Week	-0.393083	0.0779364
Acetatifactor	SOD2	12-Week	-0.392347	0.0785451
Akkermansia	ESR1	12-Week	0.390909	0.0807216
Romboutsia	SOD2	12-Week	-0.390909	0.0807216
Anaerotruncus	SOD2	12-Week	-0.389094	0.0812762
Lachnoclostridium	ESR1	12-Week	0.38961	0.0818011
unculturedChristensenellaceae	ESR1	12-Week	-0.382235	0.0872659
Lachnospiraceae	CAT	12-Week	0.381707	0.0877401
UCG-010	ESR1	12-Week	-0.377986	0.0911377
UCG-005	GPX1	12-Week	-0.377964	0.0911574
Blautia	GPX1	12-Week	-0.372727	0.0968525
Sporosarcina	SOD2	12-Week	-0.369274	0.0994684
[Eubacterium]ventriosum	COL1a1	12-Week	-0.369274	0.0994684
Enterococcus	GPX1	12-Week	0.36793	0.100802
Muribaculaceae	GPX1	12-Week	-0.367532	0.101877
Bifidobacterium	CAT	12-Week	-0.364404	0.104362
Erysipelatoclostridiaceae	ESR1	12-Week	0.363665	0.10512
Lactobacillus	CAT	12-Week	-0.36352	0.105269
Bacteroides	PGC1a	12-Week	-0.358442	0.111134
[Eubacterium]nodatum	ESR1	12-Week	-0.352949	0.116561
unculturedLachnospiraceae	CAT	12-Week	0.345455	0.125419
Anaerotruncus	ESR1	12-Week	-0.340254	0.131245
Lachnoclostridium	COL1a1	12-Week	0.337662	0.134609
ClostridiavadinBB60	COL1a1	12-Week	0.335254	0.137375
UCG-005	PGC1a	12-Week	-0.333983	0.138964
Sporosarcina	COL1a1	12-Week	-0.332347	0.14103
[Eubacterium]ventriosum	CAT	12-Week	-0.332347	0.14103
FamilyXIIIUCG-001	PGC1a	12-Week	0.332347	0.14103
OscillospiraceaeNK4A214	ESR1	12-Week	0.331271	0.142401
Muribaculaceae	SOD2	12-Week	-0.331169	0.142632
Faecalibaculum	GPX1	12-Week	0.327273	0.147609
unculturedRuminococcaceae	SOD2	12-Week	-0.326398	0.148724
Bacteroides	GPX1	12-Week	-0.325974	0.149295
unculturedChristensenellaceae	CAT	12-Week	-0.323626	0.152408
LachnospiraceaeNK4A136	CAT	12-Week	0.315584	0.163284
LachnospiraceaeNK4A136	PGC1a	12-Week	0.315584	0.163284
GCA-900066575	ESR1	12-Week	0.314008	0.165682
UnknownRuminococcaceae	SOD2	12-Week	-0.313433	0.1665
Turicibacter	COL1a1	12-Week	0.31195	0.168623
unculturedPeptococcaceae	GPX1	12-Week	-0.3109	0.170138
UnknownLachnospiraceae	ESR1	12-Week	0.31039	0.170615
Turicibacter	PGC1a	12-Week	-0.310212	0.171135
Muribaculaceae	PGC1a	12-Week	-0.306494	0.176264
Dubosiella	PGC1a	12-Week	-0.306066	0.17723
Oscillibacter	CAT	12-Week	0.305294	0.178381
unculturedPeptococcaceae	SOD2	12-Week	-0.302962	0.181888
Erysipelatoclostridium	SOD2	12-Week	-0.302597	0.182042
DefluviitaleaceaeUCG-011	CAT	12-Week	0.30116	0.184631
Turicibacter	GPX1	12-Week	-0.299785	0.186743
ClostridiaUCG-014	ESR1	12-Week	0.299266	0.187544
Staphylococcus	CAT	12-Week	0.298047	0.189435
Erysipelatoclostridium	COL1a1	12-Week	0.297403	0.189949
ASF356	ESR1	12-Week	0.296243	0.192258
Sporosarcina	CAT	12-Week	-0.29542	0.193555
Sporosarcina	GPX1	12-Week	-0.29542	0.193555
FamilyXIIIUCG-001	GPX1	12-Week	0.29542	0.193555
UnknownOscillospiraceae	GPX1	12-Week	-0.294571	0.194898
Anaeroplasma	PGC1a	12-Week	-0.293041	0.197336
ChristensenellaceaeR-7	PGC1a	12-Week	0.292302	0.198522
Anaeroplasma	GPX1	12-Week	-0.291413	0.199952
ClostridiavadinBB60	SOD2	12-Week	0.289796	0.202576
unculturedChristensenellaceae	PGC1a	12-Week	-0.287951	0.205595
Romboutsia	ESR1	12-Week	0.287013	0.20647
Erysipelatoclostridiaceae	COL1a1	12-Week	0.286007	0.208808
Lactobacillus	PGC1a	12-Week	-0.285995	0.208828
Dubosiella	COL1a1	12-Week	-0.284901	0.210651
LachnospiraceaeUCG-004	ESR1	12-Week	0.284491	0.211338
Oscillibacter	SOD2	12-Week	-0.283209	0.213493
Blautia	ESR1	12-Week	0.281818	0.215087
Tuzzerella	CAT	12-Week	-0.27948	0.219842
OscillospiraceaeNK4A214	CAT	12-Week	0.277758	0.222817
unculturedOscillospiraceae	CAT	12-Week	0.276713	0.224634
unculturedChristensenellaceae	COL1a1	12-Week	-0.275209	0.227266
IncertaeSedis	SOD2	12-Week	-0.274516	0.228488
Monoglobus	GPX1	12-Week	-0.272749	0.231617
Alistipes	CAT	12-Week	0.27013	0.235356
UCG-010	CAT	12-Week	-0.265124	0.245443
OscillospiraceaeNK4A214	COL1a1	12-Week	0.265017	0.245642
Staphylococcus	PGC1a	12-Week	0.261551	0.252101
unculturedOscillospiraceae	SOD2	12-Week	-0.259825	0.255359
FamilyXIIIUCG-001	ESR1	12-Week	0.258492	0.257892
GCA-900066575	GPX1	12-Week	-0.257982	0.258866
Parasutterella	ESR1	12-Week	-0.253247	0.266812
Alistipes	GPX1	12-Week	0.249351	0.274439
unculturedRuminococcaceae	ESR1	12-Week	0.249675	0.275054
Tuzzerella	COL1a1	12-Week	-0.248861	0.276674
Bacteroides	CAT	12-Week	-0.245455	0.282206
Intestinimonas	CAT	12-Week	0.245008	0.284421
[Eubacterium]brachy	COL1a1	12-Week	0.244462	0.28553
Lachnoclostridium	GPX1	12-Week	-0.242857	0.28746
Blautia	COL1a1	12-Week	0.238961	0.295457
unculturedLachnospiraceae	ESR1	12-Week	0.238961	0.295457
Faecalibaculum	SOD2	12-Week	0.237662	0.298154
UCG-010	GPX1	12-Week	-0.237744	0.299391
Acetatifactor	PGC1a	12-Week	-0.2363	0.302423
Anaeroplasma	COL1a1	12-Week	-0.236061	0.302925
Marvinbryantia	COL1a1	12-Week	0.234614	0.305986
Tuzzerella	GPX1	12-Week	-0.232575	0.310331
ASF356	CAT	12-Week	0.232528	0.310431
Colidextribacter	COL1a1	12-Week	0.22987	0.314657
Enterococcus	CAT	12-Week	0.229549	0.316845
UnknownRuminococcaceae	GPX1	12-Week	-0.226793	0.32285
ButyricicoccaceaeUCG-009	SOD2	12-Week	-0.224187	0.328591
[Eubacterium]nodatum	GPX1	12-Week	0.223534	0.330038
Corynebacterium	COL1a1	12-Week	0.221565	0.334428
Sporosarcina	PGC1a	12-Week	-0.221565	0.334428
unculturedPeptococcaceae	ESR1	12-Week	0.215645	0.347828
Enterococcus	SOD2	12-Week	0.214897	0.349544
Oscillibacter	ESR1	12-Week	0.213706	0.352286
LachnospiraceaeUCG-004	CAT	12-Week	0.213034	0.353837
Parasutterella	SOD2	12-Week	-0.21039	0.358328
ClostridiavadinBB60	PGC1a	12-Week	0.210244	0.360325
Erysipelatoclostridiaceae	PGC1a	12-Week	0.206456	0.369242
UnknownRuminococcaceae	PGC1a	12-Week	-0.203859	0.375426
ClostridiumSensuStricto	GPX1	12-Week	0.202597	0.376752
unculturedLachnospiraceae	GPX1	12-Week	-0.202597	0.376752
Lachnospiraceae	COL1a1	12-Week	0.202619	0.3784
Turicibacter	SOD2	12-Week	-0.201594	0.380867
ButyricicoccaceaeUCG-009	PGC1a	12-Week	0.201594	0.380867
RF39	SOD2	12-Week	-0.201311	0.381552
GCA-900066575	COL1a1	12-Week	0.200653	0.383143
Acetatifactor	CAT	12-Week	0.199146	0.3868
UCG-010	COL1a1	12-Week	-0.19901	0.38713
Staphylococcus	COL1a1	12-Week	0.198988	0.387185
unculturedChristensenellaceae	GPX1	12-Week	-0.198762	0.387733
[Eubacterium]brachy	GPX1	12-Week	0.196498	0.393273
UnknownOscillospiraceae	PGC1a	12-Week	-0.196381	0.393561
OscillospiraceaeNK4A214	PGC1a	12-Week	0.196214	0.393971
Intestinimonas	COL1a1	12-Week	0.193116	0.401628
ClostridiumSensuStricto	CAT	12-Week	-0.190909	0.405396
Blautia	SOD2	12-Week	-0.190909	0.405396
Monoglobus	SOD2	12-Week	-0.191303	0.406147
RF39	CAT	12-Week	-0.191118	0.406611
Lactococcus	CAT	12-Week	0.18961	0.408652
Bifidobacterium	SOD2	12-Week	-0.189022	0.411871
Romboutsia	COL1a1	12-Week	0.188312	0.411923
Lachnoclostridium	SOD2	12-Week	-0.188312	0.411923
Erysipelatoclostridium	CAT	12-Week	-0.188312	0.411923
RF39	ESR1	12-Week	-0.188569	0.413013
Intestinimonas	ESR1	12-Week	0.187861	0.414802
UnknownLachnospiraceae	PGC1a	12-Week	0.185714	0.418509
Enterococcus	COL1a1	12-Week	0.185593	0.42056
Turicibacter	CAT	12-Week	0.185084	0.421857
FamilyXIIIUCG-001	SOD2	12-Week	0.184637	0.422999
[Eubacterium]ventriosum	SOD2	12-Week	-0.184637	0.422999
[Eubacterium]ventriosum	PGC1a	12-Week	-0.184637	0.422999
[Eubacterium]ventriosum	ESR1	12-Week	-0.184637	0.422999
RF39	COL1a1	12-Week	-0.183473	0.425981
Roseburia	PGC1a	12-Week	0.182571	0.428299
Enterorhabdus	PGC1a	12-Week	0.182315	0.428958
Akkermansia	SOD2	12-Week	0.180519	0.431854
Erysipelatoclostridiaceae	SOD2	12-Week	0.179938	0.435101
UnknownOscillospiraceae	SOD2	12-Week	-0.178133	0.439799
Erysipelatoclostridiaceae	CAT	12-Week	0.17615	0.444989
[Eubacterium]nodatum	PGC1a	12-Week	-0.175167	0.447575
ClostridiumSensuStricto	SOD2	12-Week	-0.174026	0.448856
Colidextribacter	SOD2	12-Week	-0.174026	0.448856
IncertaeSedis	COL1a1	12-Week	0.172553	0.454488
LachnospiraceaeFCS020	SOD2	12-Week	-0.172362	0.454994
A2	ESR1	12-Week	0.171429	0.455756
LachnospiraceaeUCG-004	SOD2	12-Week	-0.16829	0.465875
Bifidobacterium	PGC1a	12-Week	-0.168236	0.466021
Alistipes	COL1a1	12-Week	0.166234	0.469722
unculturedOscillospiraceae	ESR1	12-Week	0.165638	0.473034
Muribaculaceae	COL1a1	12-Week	-0.163636	0.476787
Monoglobus	COL1a1	12-Week	0.162892	0.480506
LachnospiraceaeFCS020	GPX1	12-Week	-0.160998	0.485693
Erysipelatoclostridium	PGC1a	12-Week	0.15974	0.487488
[Eubacterium]coprostanoligenes	GPX1	12-Week	0.158512	0.492542
Dubosiella	SOD2	12-Week	-0.157917	0.494188
A2	SOD2	12-Week	-0.157143	0.494688
Intestinimonas	GPX1	12-Week	-0.157646	0.494939
ButyricicoccaceaeUCG-009	GPX1	12-Week	0.15554	0.500791
Romboutsia	PGC1a	12-Week	-0.154545	0.501942
A2	GPX1	12-Week	-0.154545	0.501942
ButyricicoccaceaeUCG-009	CAT	12-Week	-0.153803	0.505646
Roseburia	ESR1	12-Week	-0.152142	0.510306
Muribaculaceae	CAT	12-Week	-0.149351	0.516607
UnknownOscillospiraceae	COL1a1	12-Week	0.149458	0.517884
[Eubacterium]ventriosum	GPX1	12-Week	0.14771	0.522847
Oscillibacter	PGC1a	12-Week	-0.144852	0.531008
unculturedOscillospiraceae	GPX1	12-Week	-0.142254	0.53848
Lachnospiraceae	PGC1a	12-Week	0.141179	0.541584
Faecalibaculum	COL1a1	12-Week	-0.14026	0.542764
unculturedRuminococcaceae	CAT	12-Week	0.140442	0.543718
[Eubacterium]coprostanoligenes	CAT	12-Week	-0.140276	0.544201
Intestinimonas	PGC1a	12-Week	0.139911	0.545259
Bacteroides	COL1a1	12-Week	0.138961	0.54655
Parasutterella	GPX1	12-Week	0.138961	0.54655
Alistipes	SOD2	12-Week	0.138961	0.54655
Tuzzerella	PGC1a	12-Week	-0.138763	0.548594
LachnospiraceaeUCG-004	PGC1a	12-Week	0.138239	0.550121
Parasutterella	CAT	12-Week	-0.137662	0.550349
unculturedPeptococcaceae	COL1a1	12-Week	-0.136267	0.555879
Enterorhabdus	CAT	12-Week	0.136235	0.555971
[Eubacterium]nodatum	CAT	12-Week	-0.133336	0.564486
ClostridiumSensuStricto	PGC1a	12-Week	0.132468	0.565667
Marvinbryantia	ESR1	12-Week	0.129472	0.575924
Lachnospiraceae	ESR1	12-Week	0.129415	0.576095
Romboutsia	CAT	12-Week	0.128571	0.577279
ChristensenellaceaeR-7	GPX1	12-Week	0.12743	0.582008
Bifidobacterium	COL1a1	12-Week	-0.127314	0.582355
Parasutterella	PGC1a	12-Week	0.125974	0.58508
Lactococcus	ESR1	12-Week	-0.124675	0.588997
[Eubacterium]brachy	PGC1a	12-Week	0.123778	0.592958
A2	CAT	12-Week	0.120779	0.600817
LachnospiraceaeNK4A136	COL1a1	12-Week	0.119481	0.604779
ChristensenellaceaeR-7	COL1a1	12-Week	0.119548	0.60575
[Eubacterium]coprostanoligenes	PGC1a	12-Week	-0.119234	0.606703
Turicibacter	ESR1	12-Week	-0.117307	0.612572
Muribaculaceae	ESR1	12-Week	0.116883	0.612736
UnknownRuminococcaceae	COL1a1	12-Week	0.117219	0.612841
UnknownOscillospiraceae	ESR1	12-Week	0.116438	0.615225
[Eubacterium]xylanophilum	PGC1a	12-Week	0.115856	0.617007
ChristensenellaceaeR-7	SOD2	12-Week	-0.11495	0.61978
A2	COL1a1	12-Week	0.114286	0.620737
Bifidobacterium	GPX1	12-Week	0.113673	0.623699
unculturedLachnospiraceae	SOD2	12-Week	-0.112987	0.624753
Enterorhabdus	GPX1	12-Week	0.112861	0.626196
Akkermansia	PGC1a	12-Week	0.111688	0.62878
Corynebacterium	SOD2	12-Week	-0.110782	0.632609
FamilyXIIIUCG-001	CAT	12-Week	0.110782	0.632609
FamilyXIIIUCG-001	COL1a1	12-Week	0.110782	0.632609
Parasutterella	COL1a1	12-Week	0.107792	0.640922
Roseburia	SOD2	12-Week	0.107161	0.643838
Lachnoclostridium	PGC1a	12-Week	0.106494	0.64499
Staphylococcus	GPX1	12-Week	-0.105142	0.650133
Dubosiella	CAT	12-Week	-0.104193	0.6531
unculturedRuminococcaceae	PGC1a	12-Week	-0.102731	0.657678
Acetatifactor	ESR1	12-Week	0.101059	0.66293
Anaeroplasma	SOD2	12-Week	-0.100937	0.663315
[Eubacterium]xylanophilum	SOD2	12-Week	0.100744	0.663921
UnknownRuminococcaceae	CAT	12-Week	-0.0993812	0.668215
LachnospiraceaeNK4A136	GPX1	12-Week	0.0987013	0.669605
DefluviitaleaceaeUCG-011	ESR1	12-Week	0.0984926	0.671021
LachnospiraceaeUCG-004	GPX1	12-Week	-0.0981694	0.672042
DefluviitaleaceaeUCG-011	SOD2	12-Week	0.0965985	0.677015
unculturedLachnospiraceae	COL1a1	12-Week	0.0961039	0.677886
Marvinbryantia	CAT	12-Week	0.0929767	0.688528
[Eubacterium]xylanophilum	GPX1	12-Week	-0.0913891	0.693596
LachnospiraceaeFCS020	CAT	12-Week	0.0909163	0.695108
Monoglobus	ESR1	12-Week	0.0890222	0.701176
Marvinbryantia	GPX1	12-Week	-0.088632	0.702428
Lactobacillus	SOD2	12-Week	-0.0879483	0.704623
Oscillibacter	COL1a1	12-Week	0.0876908	0.705451
OscillospiraceaeNK4A214	GPX1	12-Week	-0.08664	0.708831
Tuzzerella	ESR1	12-Week	-0.084691	0.715115
Faecalibaculum	CAT	12-Week	-0.0844156	0.715595
Lachnospiraceae	SOD2	12-Week	0.0836619	0.71844
[Eubacterium]brachy	SOD2	12-Week	0.0835504	0.718801
Enterococcus	ESR1	12-Week	0.0830284	0.72049
UCG-005	ESR1	12-Week	-0.0817778	0.724541
ClostridiavadinBB60	GPX1	12-Week	-0.0814458	0.725617
Monoglobus	PGC1a	12-Week	-0.0814458	0.725617
UnknownLachnospiraceae	COL1a1	12-Week	0.0753247	0.745389
Enterorhabdus	SOD2	12-Week	0.0747958	0.747285
Akkermansia	GPX1	12-Week	-0.074026	0.749676
ClostridiaUCG-014	GPX1	12-Week	-0.0738695	0.750319
Corynebacterium	ESR1	12-Week	0.0738549	0.750366
Sporosarcina	ESR1	12-Week	-0.0738549	0.750366
IncertaeSedis	GPX1	12-Week	-0.071897	0.756789
Bacteroides	ESR1	12-Week	-0.0714286	0.758272
Lactococcus	GPX1	12-Week	-0.0701299	0.76258
ClostridiaUCG-014	CAT	12-Week	0.0700813	0.76276
unculturedOscillospiraceae	PGC1a	12-Week	0.0695031	0.764664
Marvinbryantia	PGC1a	12-Week	0.0686464	0.767487
unculturedLachnospiraceae	PGC1a	12-Week	0.0675325	0.771218
Marvinbryantia	SOD2	12-Week	0.0669085	0.773223
Anaeroplasma	CAT	12-Week	0.0667483	0.773753
unculturedRuminococcaceae	COL1a1	12-Week	-0.0650196	0.779471
A2	PGC1a	12-Week	0.0649351	0.779882
[Eubacterium]coprostanoligenes	COL1a1	12-Week	-0.0645269	0.781103
ASF356	COL1a1	12-Week	0.0643721	0.781616
ASF356	PGC1a	12-Week	0.0630584	0.785972
UCG-005	CAT	12-Week	0.0611615	0.792272
[Eubacterium]brachy	ESR1	12-Week	0.0611156	0.792425
ClostridiaUCG-014	SOD2	12-Week	0.0587168	0.800411
ClostridiaUCG-014	COL1a1	12-Week	0.0568227	0.80673
Lactococcus	SOD2	12-Week	-0.0558442	0.810405
Dubosiella	ESR1	12-Week	-0.0553523	0.811644
LachnospiraceaeFCS020	COL1a1	12-Week	0.0549286	0.813061
Akkermansia	CAT	12-Week	0.0545455	0.814788
GCA-900066575	SOD2	12-Week	0.052769	0.820293
Lachnospiraceae	GPX1	12-Week	-0.0522887	0.821903
Enterorhabdus	COL1a1	12-Week	-0.0494186	0.83154
DefluviitaleaceaeUCG-011	COL1a1	12-Week	0.0492463	0.832119
OscillospiraceaeNK4A214	SOD2	12-Week	-0.0484165	0.83491
ASF356	SOD2	12-Week	-0.0479506	0.836478
Erysipelatoclostridium	ESR1	12-Week	0.0480519	0.836787
LachnospiraceaeNK4A136	SOD2	12-Week	-0.0480519	0.836787
UnknownOscillospiraceae	CAT	12-Week	-0.0469228	0.839939
Enterorhabdus	ESR1	12-Week	0.0460795	0.842781
Acetatifactor	COL1a1	12-Week	0.046071	0.84281
UnknownRuminococcaceae	ESR1	12-Week	-0.0458682	0.843493
Faecalibaculum	PGC1a	12-Week	-0.0402597	0.863343
[Eubacterium]brachy	CAT	12-Week	0.0386807	0.867791
ASF356	GPX1	12-Week	-0.0380978	0.869767
DefluviitaleaceaeUCG-011	PGC1a	12-Week	0.0378818	0.870499
UCG-005	COL1a1	12-Week	-0.0371092	0.87312
Corynebacterium	CAT	12-Week	0.0369274	0.873736
Corynebacterium	GPX1	12-Week	0.0369274	0.873736
[Eubacterium]nodatum	COL1a1	12-Week	0.0366021	0.87484
ClostridiumSensuStricto	COL1a1	12-Week	0.0363636	0.876678
IncertaeSedis	PGC1a	12-Week	-0.0339877	0.88372
[Eubacterium]xylanophilum	COL1a1	12-Week	-0.0331016	0.886732
[Eubacterium]coprostanoligenes	SOD2	12-Week	0.0322634	0.889583
Intestinimonas	SOD2	12-Week	-0.032186	0.889846
[Eubacterium]nodatum	SOD2	12-Week	-0.0313732	0.892612
LachnospiraceaeUCG-004	COL1a1	12-Week	-0.0307197	0.894837
Roseburia	COL1a1	12-Week	-0.0291055	0.900336
Lactococcus	PGC1a	12-Week	0.0272727	0.907914
ClostridiaUCG-014	PGC1a	12-Week	0.0246232	0.915627
Anaerotruncus	CAT	12-Week	0.0244201	0.91632
ButyricicoccaceaeUCG-009	COL1a1	12-Week	0.0234614	0.919595
ChristensenellaceaeR-7	ESR1	12-Week	-0.02299	0.921206
ClostridiumSensuStricto	ESR1	12-Week	0.0233766	0.921346
LachnospiraceaeFCS020	ESR1	12-Week	-0.0227291	0.922098
Erysipelatoclostridiaceae	GPX1	12-Week	-0.0227291	0.922098
unculturedPeptococcaceae	PGC1a	12-Week	0.0198447	0.93196
Staphylococcus	SOD2	12-Week	-0.0182478	0.937424
DefluviitaleaceaeUCG-011	GPX1	12-Week	0.0170468	0.941536
Akkermansia	COL1a1	12-Week	0.0168831	0.943776
Colidextribacter	PGC1a	12-Week	0.0168831	0.943776
IncertaeSedis	CAT	12-Week	-0.0143794	0.950672
IncertaeSedis	ESR1	12-Week	-0.0143794	0.950672
LachnospiraceaeFCS020	PGC1a	12-Week	0.0132586	0.954513
Erysipelatoclostridium	GPX1	12-Week	0.012987	0.957256
Lactobacillus	GPX1	12-Week	-0.0123779	0.957532
Anaeroplasma	ESR1	12-Week	-0.0113961	0.960898
UnknownLachnospiraceae	SOD2	12-Week	-0.0116883	0.961752
GCA-900066575	PGC1a	12-Week	0.011075	0.961999
Anaerotruncus	COL1a1	12-Week	0.00976805	0.966481
Roseburia	CAT	12-Week	0.00926085	0.96822
unculturedOscillospiraceae	COL1a1	12-Week	-0.0084443	0.971021
Monoglobus	CAT	12-Week	0.00568227	0.980498
UnknownLachnospiraceae	GPX1	12-Week	0.00519481	0.984246
unculturedPeptococcaceae	CAT	12-Week	-0.00396893	0.986377
ButyricicoccaceaeUCG-009	ESR1	12-Week	-0.00347576	0.98807
Blautia	PGC1a	12-Week	0.0038961	0.988747
ChristensenellaceaeR-7	CAT	12-Week	-0.00131372	0.995491
Corynebacterium	PGC1a	12-Week	0	1
unculturedPeptococcaceae	ESR1	20-Week	0.757099	0.00272958
ChristensenellaceaeR-7	CAT	20-Week	0.756918	0.00273977
Marvinbryantia	GPX1	20-Week	0.653936	0.0153296
Marvinbryantia	PGC1a	20-Week	0.653936	0.0153296
LachnospiraceaeFCS020	PGC1a	20-Week	0.65307	0.0155123
unculturedPeptococcaceae	CAT	20-Week	0.638622	0.0188081
Staphylococcus	GPX1	20-Week	-0.637541	0.019074
Marvinbryantia	COL1a1	20-Week	0.635359	0.0196195
ButyricicoccaceaeUCG-009	ESR1	20-Week	0.620235	0.0237249
OscillospiraceaeNK4A214	ESR1	20-Week	-0.620235	0.0237249
ChristensenellaceaeR-7	SOD2	20-Week	0.613269	0.025816
Marvinbryantia	SOD2	20-Week	0.605634	0.0282606
UnknownLachnospiraceae	CAT	20-Week	0.60989	0.03029
LachnospiraceaeFCS020	GPX1	20-Week	0.598166	0.0308125
[Eubacterium]xylanophilum	PGC1a	20-Week	0.585369	0.0355717
Lactococcus	SOD2	20-Week	0.587912	0.038107
LachnospiraceaeFCS020	SOD2	20-Week	0.577938	0.0385694
ChristensenellaceaeR-7	PGC1a	20-Week	0.563545	0.0448902
UnknownLachnospiraceae	SOD2	20-Week	0.571429	0.0448907
OscillospiraceaeNK4A214	PGC1a	20-Week	-0.559085	0.0469913
Staphylococcus	SOD2	20-Week	-0.536876	0.0585175
unculturedPeptococcaceae	SOD2	20-Week	0.534593	0.0598066
Lactococcus	PGC1a	20-Week	0.538462	0.0610936
unculturedPeptococcaceae	COL1a1	20-Week	0.531703	0.0614665
Staphylococcus	COL1a1	20-Week	-0.530166	0.0623628
ChristensenellaceaeR-7	ESR1	20-Week	0.519345	0.0689334
Lactococcus	COL1a1	20-Week	0.521978	0.0706348
FamilyXIIIUCG-001	PGC1a	20-Week	0.506671	0.0772296
Lactococcus	GPX1	20-Week	0.510989	0.0775693
Oscillibacter	CAT	20-Week	0.505495	0.0812151
OscillospiraceaeNK4A214	SOD2	20-Week	-0.497935	0.0833369
OscillospiraceaeNK4A214	CAT	20-Week	-0.497935	0.0833369
Lactococcus	CAT	20-Week	0.5	0.0849828
Intestinimonas	ESR1	20-Week	0.5	0.0849828
unculturedRuminococcaceae	ESR1	20-Week	0.488647	0.0901889
ChristensenellaceaeR-7	COL1a1	20-Week	0.486195	0.0920599
UnknownLachnospiraceae	ESR1	20-Week	0.489011	0.0928917
Staphylococcus	PGC1a	20-Week	-0.476478	0.0997384
Marvinbryantia	CAT	20-Week	0.47559	0.100461
ChristensenellaceaeR-7	GPX1	20-Week	0.475145	0.100824
[Eubacterium]fissicatena	SOD2	20-Week	-0.471728	0.103646
[Eubacterium]fissicatena	CAT	20-Week	-0.471728	0.103646
[Eubacterium]fissicatena	COL1a1	20-Week	-0.471728	0.103646
ButyricicoccaceaeUCG-009	CAT	20-Week	0.471728	0.103646
Oscillibacter	COL1a1	20-Week	0.472527	0.105719
Intestinimonas	PGC1a	20-Week	0.467033	0.11026
Dubosiella	SOD2	20-Week	0.46291	0.111173
Dubosiella	CAT	20-Week	0.46291	0.111173
Dubosiella	GPX1	20-Week	0.46291	0.111173
Dubosiella	PGC1a	20-Week	0.46291	0.111173
UCG-005	ESR1	20-Week	0.46291	0.111173
Corynebacterium	SOD2	20-Week	-0.46291	0.111173
Corynebacterium	CAT	20-Week	-0.46291	0.111173
Corynebacterium	GPX1	20-Week	-0.46291	0.111173
Corynebacterium	COL1a1	20-Week	-0.46291	0.111173
Corynebacterium	PGC1a	20-Week	-0.46291	0.111173
Corynebacterium	ESR1	20-Week	-0.46291	0.111173
Anaeroplasma	ESR1	20-Week	0.46291	0.111173
Sporosarcina	SOD2	20-Week	-0.46291	0.111173
Sporosarcina	CAT	20-Week	-0.46291	0.111173
Sporosarcina	GPX1	20-Week	-0.46291	0.111173
Sporosarcina	COL1a1	20-Week	-0.46291	0.111173
Sporosarcina	PGC1a	20-Week	-0.46291	0.111173
Sporosarcina	ESR1	20-Week	-0.46291	0.111173
ClostridiaUCG-014	SOD2	20-Week	0.46291	0.111173
ClostridiaUCG-014	CAT	20-Week	0.46291	0.111173
ClostridiaUCG-014	GPX1	20-Week	0.46291	0.111173
ClostridiaUCG-014	PGC1a	20-Week	0.46291	0.111173
[Eubacterium]ventriosum	ESR1	20-Week	0.46291	0.111173
UCG-010	SOD2	20-Week	0.46244	0.111584
Alistipes	CAT	20-Week	-0.461538	0.114936
UnknownLachnospiraceae	PGC1a	20-Week	0.461538	0.114936
UCG-010	COL1a1	20-Week	0.454083	0.119069
[Eubacterium]xylanophilum	GPX1	20-Week	0.45396	0.119181
ClostridiumSensuStricto	CAT	20-Week	-0.456044	0.119749
unculturedOscillospiraceae	CAT	20-Week	0.456044	0.119749
UnknownRuminococcaceae	GPX1	20-Week	-0.445521	0.127078
OscillospiraceaeNK4A214	GPX1	20-Week	-0.436785	0.135611
RF39	SOD2	20-Week	-0.436785	0.135611
RF39	CAT	20-Week	-0.436785	0.135611
RF39	COL1a1	20-Week	-0.436785	0.135611
[Eubacterium]xylanophilum	SOD2	20-Week	0.43604	0.136355
LachnospiraceaeUCG-004	COL1a1	20-Week	0.430067	0.142424
LachnospiraceaeFCS020	CAT	20-Week	0.427674	0.144905
Turicibacter	COL1a1	20-Week	0.423898	0.148876
unculturedLachnospiraceae	SOD2	20-Week	0.423077	0.1516
Oscillibacter	SOD2	20-Week	0.423077	0.1516
[Eubacterium]fissicatena	PGC1a	20-Week	-0.419314	0.153791
ClostridiavadinBB60	COL1a1	20-Week	0.418121	0.155087
UCG-010	GPX1	20-Week	0.417868	0.155363
Alistipes	PGC1a	20-Week	-0.417582	0.157419
Alistipes	ESR1	20-Week	-0.417582	0.157419
UnknownLachnospiraceae	GPX1	20-Week	0.417582	0.157419
Oscillibacter	PGC1a	20-Week	0.417582	0.157419
UnknownLachnospiraceae	COL1a1	20-Week	0.412088	0.163386
Romboutsia	COL1a1	20-Week	0.406593	0.169504
unculturedOscillospiraceae	SOD2	20-Week	0.395604	0.182196
unculturedOscillospiraceae	PGC1a	20-Week	0.395604	0.182196
Intestinimonas	CAT	20-Week	0.39011	0.188772
Dubosiella	COL1a1	20-Week	0.385758	0.192978
Dubosiella	ESR1	20-Week	0.385758	0.192978
ClostridiaUCG-014	COL1a1	20-Week	0.385758	0.192978
ClostridiaUCG-014	ESR1	20-Week	0.385758	0.192978
Acetatifactor	COL1a1	20-Week	0.385145	0.193747
UnknownRuminococcaceae	PGC1a	20-Week	-0.384371	0.194721
FamilyXIIIUCG-001	GPX1	20-Week	0.384371	0.194721
Alistipes	GPX1	20-Week	-0.384615	0.195502
Marvinbryantia	ESR1	20-Week	0.378986	0.20158
RF39	PGC1a	20-Week	-0.375635	0.205922
Enterorhabdus	GPX1	20-Week	-0.374141	0.207878
Blautia	COL1a1	20-Week	0.373626	0.209431
Enterorhabdus	SOD2	20-Week	-0.368639	0.215177
[Eubacterium]fissicatena	ESR1	20-Week	-0.3669	0.217516
ClostridiumSensuStricto	ESR1	20-Week	-0.362637	0.223987
Lactobacillus	SOD2	20-Week	-0.362637	0.223987
Romboutsia	CAT	20-Week	0.362637	0.223987
Parasutterella	PGC1a	20-Week	0.362637	0.223987
unculturedLachnospiraceae	PGC1a	20-Week	0.362637	0.223987
Intestinimonas	SOD2	20-Week	0.362637	0.223987
ClostridiumSensuStricto	PGC1a	20-Week	-0.357143	0.231501
Staphylococcus	CAT	20-Week	-0.355681	0.232982
LachnospiraceaeUCG-004	GPX1	20-Week	0.352416	0.237604
Oscillibacter	GPX1	20-Week	0.346154	0.247007
unculturedPeptococcaceae	GPX1	20-Week	0.343873	0.249961
Enterorhabdus	PGC1a	20-Week	-0.341128	0.254011
[Eubacterium]xylanophilum	CAT	20-Week	0.34047	0.254988
Anaerotruncus	PGC1a	20-Week	0.34047	0.254988
Colidextribacter	CAT	20-Week	0.340659	0.254998
ASF356	ESR1	20-Week	-0.338377	0.258109
unculturedPeptococcaceae	PGC1a	20-Week	0.335204	0.262884
LachnospiraceaeNK4A136	GPX1	20-Week	0.335165	0.263148
Alistipes	SOD2	20-Week	-0.324176	0.279927
unculturedOscillospiraceae	GPX1	20-Week	0.324176	0.279927
unculturedOscillospiraceae	COL1a1	20-Week	0.318681	0.288555
Bifidobacterium	ESR1	20-Week	0.31651	0.292063
unculturedRuminococcaceae	CAT	20-Week	0.316367	0.292294
Lachnospiraceae	ESR1	20-Week	-0.314922	0.294625
[Eubacterium]fissicatena	GPX1	20-Week	-0.314485	0.295332
ButyricicoccaceaeUCG-009	SOD2	20-Week	0.314485	0.295332
RF39	ESR1	20-Week	-0.314485	0.295332
Bacteroides	ESR1	20-Week	-0.313187	0.297341
unculturedLachnospiraceae	GPX1	20-Week	0.313187	0.297341
Oscillibacter	ESR1	20-Week	0.313187	0.297341
IncertaeSedis	COL1a1	20-Week	0.308116	0.305747
Romboutsia	GPX1	20-Week	0.307692	0.306287
unculturedRuminococcaceae	COL1a1	20-Week	0.30697	0.307642
ButyricicoccaceaeUCG-009	COL1a1	20-Week	0.30575	0.309669
ClostridiavadinBB60	SOD2	20-Week	0.304631	0.311533
Romboutsia	SOD2	20-Week	0.302198	0.315391
LachnospiraceaeNK4A136	PGC1a	20-Week	0.302198	0.315391
Colidextribacter	ESR1	20-Week	0.302198	0.315391
ClostridiumSensuStricto	COL1a1	20-Week	-0.296703	0.324652
A2	COL1a1	20-Week	-0.296703	0.324652
Enterorhabdus	CAT	20-Week	-0.294361	0.328938
UCG-010	CAT	20-Week	0.289722	0.336973
ClostridiavadinBB60	GPX1	20-Week	0.286712	0.342244
Anaerotruncus	SOD2	20-Week	0.286712	0.342244
Erysipelatoclostridium	CAT	20-Week	-0.285714	0.343646
Acetatifactor	CAT	20-Week	0.283357	0.348172
ASF356	COL1a1	20-Week	-0.280605	0.353073
unculturedLachnospiraceae	CAT	20-Week	0.28022	0.353376
unculturedLachnospiraceae	ESR1	20-Week	0.28022	0.353376
Intestinimonas	GPX1	20-Week	0.28022	0.353376
Lactobacillus	PGC1a	20-Week	-0.28022	0.353376
LachnospiraceaeFCS020	ESR1	20-Week	0.2803	0.35362
Enterococcus	PGC1a	20-Week	0.278779	0.356348
UCG-010	PGC1a	20-Week	0.278579	0.356709
UCG-010	ESR1	20-Week	0.278579	0.356709
IncertaeSedis	ESR1	20-Week	0.277854	0.358012
LachnospiraceaeFCS020	COL1a1	20-Week	0.27741	0.358813
unculturedOscillospiraceae	ESR1	20-Week	0.274725	0.363262
[Eubacterium]xylanophilum	ESR1	20-Week	0.274765	0.363602
FamilyXIIIUCG-001	SOD2	20-Week	0.270807	0.370833
UnknownRuminococcaceae	SOD2	20-Week	-0.270807	0.370833
Bacteroides	COL1a1	20-Week	-0.269231	0.373301
Blautia	SOD2	20-Week	0.269231	0.373301
Acetatifactor	PGC1a	20-Week	0.26685	0.378136
DefluviitaleaceaeUCG-011	PGC1a	20-Week	-0.26465	0.38223
Bacteroides	CAT	20-Week	-0.263736	0.383492
Blautia	PGC1a	20-Week	0.263736	0.383492
Colidextribacter	COL1a1	20-Week	0.263736	0.383492
ButyricicoccaceaeUCG-009	PGC1a	20-Week	0.262071	0.387057
DefluviitaleaceaeUCG-011	CAT	20-Week	-0.261864	0.387447
unculturedRuminococcaceae	PGC1a	20-Week	0.259985	0.390985
UnknownOscillospiraceae	ESR1	20-Week	0.259672	0.391576
unculturedLachnospiraceae	COL1a1	20-Week	0.258242	0.393835
Anaerotruncus	GPX1	20-Week	0.256846	0.396936
OscillospiraceaeNK4A214	COL1a1	20-Week	-0.253336	0.403644
RF39	GPX1	20-Week	-0.253336	0.403644
ClostridiumSensuStricto	SOD2	20-Week	-0.252747	0.404328
ClostridiumSensuStricto	GPX1	20-Week	-0.252747	0.404328
Erysipelatoclostridium	ESR1	20-Week	-0.252747	0.404328
LachnospiraceaeNK4A136	SOD2	20-Week	0.252747	0.404328
Enterococcus	SOD2	20-Week	0.250588	0.408935
Lactobacillus	GPX1	20-Week	-0.247253	0.41497
Alistipes	COL1a1	20-Week	-0.247253	0.41497
[Eubacterium]xylanophilum	COL1a1	20-Week	0.244899	0.420001
Muribaculaceae	ESR1	20-Week	-0.241758	0.425759
Blautia	ESR1	20-Week	0.241758	0.425759
Parasutterella	GPX1	20-Week	0.241758	0.425759
ClostridiavadinBB60	PGC1a	20-Week	0.238926	0.431781
Erysipelatoclostridium	PGC1a	20-Week	-0.236264	0.436693
Acetatifactor	ESR1	20-Week	0.233838	0.441943
Bifidobacterium	SOD2	20-Week	0.231731	0.446185
UCG-005	GPX1	20-Week	-0.231455	0.446742
Anaeroplasma	GPX1	20-Week	-0.231455	0.446742
[Eubacterium]ventriosum	GPX1	20-Week	-0.231455	0.446742
ASF356	CAT	20-Week	-0.231087	0.447485
Blautia	CAT	20-Week	0.230769	0.447772
Lachnospiraceae	CAT	20-Week	-0.226523	0.456754
Bifidobacterium	PGC1a	20-Week	0.226079	0.457661
Tuzzerella	ESR1	20-Week	0.225529	0.458785
Romboutsia	PGC1a	20-Week	0.225275	0.458992
Enterococcus	COL1a1	20-Week	0.222397	0.465213
Faecalibaculum	COL1a1	20-Week	-0.21978	0.470353
Monoglobus	SOD2	20-Week	0.219265	0.471683
Acetatifactor	SOD2	20-Week	0.217332	0.475697
UnknownOscillospiraceae	COL1a1	20-Week	0.209948	0.491176
ButyricicoccaceaeUCG-009	GPX1	20-Week	0.209657	0.491791
UnknownRuminococcaceae	ESR1	20-Week	0.209657	0.491791
LachnospiraceaeUCG-004	SOD2	20-Week	0.209061	0.493052
GCA-900066575	CAT	20-Week	0.208791	0.493486
unculturedRuminococcaceae	SOD2	20-Week	0.203603	0.50466
LachnospiraceaeUCG-004	ESR1	20-Week	0.203087	0.505763
Lachnospiraceae	GPX1	20-Week	-0.198898	0.514764
Lachnospiraceae	PGC1a	20-Week	-0.198898	0.514764
Erysipelatoclostridium	SOD2	20-Week	-0.197802	0.517155
Colidextribacter	PGC1a	20-Week	0.197802	0.517155
Enterococcus	CAT	20-Week	0.197338	0.518135
Acetatifactor	GPX1	20-Week	0.195323	0.522501
UnknownOscillospiraceae	GPX1	20-Week	0.193373	0.526744
Parasutterella	SOD2	20-Week	0.192308	0.529185
[Eubacterium]coprostanoligenes	PGC1a	20-Week	-0.191141	0.531618
ClostridiavadinBB60	CAT	20-Week	0.191141	0.531618
Faecalibaculum	GPX1	20-Week	-0.186813	0.541341
Colidextribacter	SOD2	20-Week	0.186813	0.541341
Enterococcus	GPX1	20-Week	0.184809	0.545551
Monoglobus	GPX1	20-Week	0.184809	0.545551
[Eubacterium]brachy	PGC1a	20-Week	0.182062	0.551642
unculturedChristensenellaceae	ESR1	20-Week	0.182062	0.551642
Lactococcus	ESR1	20-Week	0.181319	0.553622
LachnospiraceaeUCG-004	CAT	20-Week	0.179195	0.558031
Akkermansia	GPX1	20-Week	0.175824	0.566024
Blautia	GPX1	20-Week	0.175824	0.566024
GCA-900066575	SOD2	20-Week	0.175824	0.566024
FamilyXIIIUCG-001	ESR1	20-Week	-0.174714	0.568075
Muribaculaceae	COL1a1	20-Week	-0.17033	0.578544
Intestinimonas	COL1a1	20-Week	0.17033	0.578544
Bifidobacterium	CAT	20-Week	0.169559	0.579722
[Eubacterium]coprostanoligenes	COL1a1	20-Week	0.167248	0.584974
ClostridiavadinBB60	ESR1	20-Week	0.167248	0.584974
unculturedRuminococcaceae	GPX1	20-Week	0.166015	0.587786
Lachnospiraceae	SOD2	20-Week	-0.165748	0.588393
[Eubacterium]nodatum	CAT	20-Week	-0.165748	0.588393
Faecalibaculum	SOD2	20-Week	-0.164835	0.591181
Muribaculaceae	GPX1	20-Week	-0.164835	0.591181
A2	CAT	20-Week	-0.164835	0.591181
Monoglobus	COL1a1	20-Week	0.162882	0.594949
Lactobacillus	CAT	20-Week	-0.159341	0.603931
UnknownRuminococcaceae	COL1a1	20-Week	-0.157243	0.607929
Enterorhabdus	COL1a1	20-Week	-0.156809	0.608932
Enterorhabdus	ESR1	20-Week	-0.156809	0.608932
UCG-005	CAT	20-Week	0.154303	0.614737
Anaeroplasma	CAT	20-Week	0.154303	0.614737
[Eubacterium]ventriosum	CAT	20-Week	0.154303	0.614737
UCG-005	PGC1a	20-Week	-0.154303	0.614737
Anaeroplasma	PGC1a	20-Week	-0.154303	0.614737
Erysipelatoclostridiaceae	SOD2	20-Week	-0.154303	0.614737
Erysipelatoclostridiaceae	CAT	20-Week	-0.154303	0.614737
Erysipelatoclostridiaceae	COL1a1	20-Week	-0.154303	0.614737
[Eubacterium]ventriosum	PGC1a	20-Week	-0.154303	0.614737
Akkermansia	ESR1	20-Week	0.153846	0.616791
Romboutsia	ESR1	20-Week	0.148352	0.629758
Bifidobacterium	COL1a1	20-Week	0.146951	0.63189
Roseburia	COL1a1	20-Week	0.146951	0.63189
IncertaeSedis	CAT	20-Week	0.145805	0.63458
DefluviitaleaceaeUCG-011	SOD2	20-Week	-0.144861	0.636799
[Eubacterium]nodatum	PGC1a	20-Week	-0.143649	0.639651
Anaerotruncus	CAT	20-Week	0.143356	0.640341
Lachnoclostridium	PGC1a	20-Week	-0.142857	0.642829
LachnospiraceaeNK4A136	COL1a1	20-Week	-0.142857	0.642829
Akkermansia	PGC1a	20-Week	0.142857	0.642829
Tuzzerella	GPX1	20-Week	-0.140956	0.646005
FamilyXIIIUCG-001	COL1a1	20-Week	-0.139771	0.648806
UnknownOscillospiraceae	CAT	20-Week	0.138124	0.652711
LachnospiraceaeUCG-004	PGC1a	20-Week	0.137383	0.654469
ASF356	GPX1	20-Week	0.134801	0.66061
unculturedChristensenellaceae	CAT	20-Week	0.13376	0.663091
Lachnospiraceae	COL1a1	20-Week	-0.132599	0.665862
Parasutterella	COL1a1	20-Week	-0.131868	0.669269
GCA-900066575	COL1a1	20-Week	0.131868	0.669269
Roseburia	GPX1	20-Week	-0.129995	0.67209
Bifidobacterium	GPX1	20-Week	0.129995	0.67209
Turicibacter	SOD2	20-Week	0.129995	0.67209
UnknownOscillospiraceae	SOD2	20-Week	0.127074	0.679102
[Eubacterium]brachy	GPX1	20-Week	0.126329	0.680894
Lactobacillus	COL1a1	20-Week	-0.126374	0.682632
Muribaculaceae	CAT	20-Week	-0.126374	0.682632
DefluviitaleaceaeUCG-011	COL1a1	20-Week	-0.122575	0.689946
[Eubacterium]nodatum	COL1a1	20-Week	-0.121549	0.692427
Bacteroides	GPX1	20-Week	-0.120879	0.696085
Parasutterella	ESR1	20-Week	-0.120879	0.696085
Turicibacter	PGC1a	20-Week	-0.118691	0.69935
Roseburia	PGC1a	20-Week	-0.118691	0.69935
DefluviitaleaceaeUCG-011	ESR1	20-Week	-0.117003	0.703452
unculturedChristensenellaceae	GPX1	20-Week	-0.115182	0.707883
Akkermansia	COL1a1	20-Week	-0.115385	0.709625
LachnospiraceaeNK4A136	ESR1	20-Week	0.115385	0.709625
[Eubacterium]coprostanoligenes	GPX1	20-Week	-0.11349	0.712009
Turicibacter	ESR1	20-Week	-0.113039	0.713108
Tuzzerella	COL1a1	20-Week	-0.112765	0.71378
unculturedChristensenellaceae	COL1a1	20-Week	0.111466	0.716952
[Eubacterium]nodatum	ESR1	20-Week	-0.110499	0.719319
GCA-900066575	ESR1	20-Week	0.10989	0.723248
[Eubacterium]coprostanoligenes	CAT	20-Week	0.107517	0.726629
IncertaeSedis	GPX1	20-Week	0.104539	0.73395
Bacteroides	SOD2	20-Week	-0.104396	0.736951
Turicibacter	CAT	20-Week	0.101736	0.740862
Muribaculaceae	SOD2	20-Week	-0.0989011	0.75073
IncertaeSedis	SOD2	20-Week	0.0962862	0.754348
Anaerotruncus	ESR1	20-Week	0.0955705	0.756124
Staphylococcus	ESR1	20-Week	-0.0939534	0.760141
[Eubacterium]brachy	COL1a1	20-Week	0.0928887	0.762788
Monoglobus	PGC1a	20-Week	0.0908382	0.767894
ASF356	PGC1a	20-Week	0.0907841	0.768029
UnknownRuminococcaceae	CAT	20-Week	-0.0873571	0.776582
Lachnoclostridium	COL1a1	20-Week	0.0824176	0.792486
A2	GPX1	20-Week	-0.0824176	0.792486
[Eubacterium]brachy	CAT	20-Week	-0.0780265	0.799985
[Eubacterium]nodatum	SOD2	20-Week	-0.0773492	0.80169
Erysipelatoclostridiaceae	GPX1	20-Week	0.0771517	0.802187
UCG-005	SOD2	20-Week	-0.0771517	0.802187
Anaeroplasma	SOD2	20-Week	-0.0771517	0.802187
Erysipelatoclostridiaceae	PGC1a	20-Week	-0.0771517	0.802187
[Eubacterium]ventriosum	SOD2	20-Week	-0.0771517	0.802187
Lachnoclostridium	GPX1	20-Week	-0.0769231	0.80653
Akkermansia	SOD2	20-Week	0.0769231	0.80653
LachnospiraceaeNK4A136	CAT	20-Week	0.0769231	0.80653
[Eubacterium]brachy	ESR1	20-Week	-0.0705954	0.818735
Akkermansia	CAT	20-Week	0.0714286	0.820632
A2	PGC1a	20-Week	0.0714286	0.820632
Roseburia	ESR1	20-Week	-0.0678237	0.825752
UnknownOscillospiraceae	PGC1a	20-Week	0.0662994	0.829616
IncertaeSedis	PGC1a	20-Week	0.0660248	0.830312
Monoglobus	ESR1	20-Week	-0.0657794	0.830935
Erysipelatoclostridium	COL1a1	20-Week	0.0659341	0.834786
GCA-900066575	PGC1a	20-Week	0.0659341	0.834786
Colidextribacter	GPX1	20-Week	0.0549451	0.863236
FamilyXIIIUCG-001	CAT	20-Week	-0.0524142	0.864967
DefluviitaleaceaeUCG-011	GPX1	20-Week	-0.0501441	0.87077
Faecalibaculum	CAT	20-Week	-0.043956	0.891847
Lactobacillus	ESR1	20-Week	-0.043956	0.891847
A2	SOD2	20-Week	-0.043956	0.891847
Parasutterella	CAT	20-Week	-0.043956	0.891847
Faecalibaculum	PGC1a	20-Week	-0.0384615	0.906202
Roseburia	SOD2	20-Week	0.0339118	0.912425
[Eubacterium]coprostanoligenes	SOD2	20-Week	0.0298658	0.922843
[Eubacterium]coprostanoligenes	ESR1	20-Week	-0.0298658	0.922843
[Eubacterium]brachy	SOD2	20-Week	0.0297244	0.923208
Tuzzerella	SOD2	20-Week	-0.0281912	0.927159
Faecalibaculum	ESR1	20-Week	-0.0274725	0.934992
Erysipelatoclostridium	GPX1	20-Week	-0.0274725	0.934992
Muribaculaceae	PGC1a	20-Week	0.0274725	0.934992
A2	ESR1	20-Week	0.0274725	0.934992
GCA-900066575	GPX1	20-Week	0.0274725	0.934992
Monoglobus	CAT	20-Week	-0.0250588	0.935236
Bacteroides	PGC1a	20-Week	0.021978	0.949418
Lachnoclostridium	ESR1	20-Week	-0.021978	0.949418
unculturedChristensenellaceae	SOD2	20-Week	-0.0185777	0.951966
Anaerotruncus	COL1a1	20-Week	-0.0179195	0.953666
Turicibacter	GPX1	20-Week	0.0169559	0.956156
[Eubacterium]nodatum	GPX1	20-Week	-0.0110499	0.97142
Enterococcus	ESR1	20-Week	-0.00939705	0.975694
Lachnoclostridium	CAT	20-Week	-0.010989	0.978311
ASF356	SOD2	20-Week	0.0082531	0.978652
Tuzzerella	PGC1a	20-Week	-0.0062647	0.983795
Roseburia	CAT	20-Week	-0.00565197	0.98538
unculturedChristensenellaceae	PGC1a	20-Week	-0.00371555	0.990388
Lachnoclostridium	SOD2	20-Week	0	1
Tuzzerella	CAT	20-Week	0	1
UCG-005	COL1a1	20-Week	0	1
Anaeroplasma	COL1a1	20-Week	0	1
Erysipelatoclostridiaceae	ESR1	20-Week	0	1
[Eubacterium]ventriosum	COL1a1	20-Week	0	1
